# Supplementary material for: Public service motivation and career choice intentions of social work students: the roles of altruistic motivation and professional values
Source: Front Psychol. 2025 Feb 27;16:1517457. doi: 10.3389/fpsyg.2025.1517457 (PMC11903731; doi:10.3389/fpsyg.2025.1517457)
Supplement: Supplementary file 1 [file Table_1.XLSX]

## Sheet: Data
index	totalseconds	Q1	Q2	Q3	Q4	Q5	Q6	Q10_Row1	Q10_Row2	Q10_Row3	Q10_Row4	Q11_Row1	Q11_Row2	Q11_Row3	Q11_Row4	Q11_Row5	Q11_Row6	Q11_Row7	Q11_Row8	Q11_Row9	Q11_Row10	Q11_Row11	Q11_Row12	Q11_Row13	Q11_Row14	Q11_Row15	Q11_Row16	Q11_Row17	Q12_Row1	Q12_Row2	Q12_Row3	Q12_Row4	Q13_Row10	Q13_Row11	Q13_Row12	Q13_Row13	totalvalue	CV	PSM	Choice	Egoistic	Altruism	Happy	Social	Gender	HuKou	Value
1	315	1	3	5	2	2	2	4	5	3	2	2	3	4	4	4	4	4	4	4	4	5	2	3	3	3	2	2	4	4	2	4	5	4	3	4	165	3.5	3.35294	3.5	3.75	4	3.8	2.75	1	0	2.5
2	219	2	2	5	2	1	2	4	3	4	5	3	2	2	4	4	4	4	4	4	4	5	5	4	4	4	4	4	4	4	4	4	5	5	4	5	193	4	3.82353	4	4.25	4.75	4.2	4.25	0	1	4.5
4	198	2	2	5	1	1	3	5	5	4	4	2	2	2	4	4	4	4	5	4	4	4	4	4	4	2	2	4	3	4	4	3	4	4	4	4	179	4.5	3.47059	3.5	4	4	4	4	0	1	4
5	277	2	2	5	2	1	2	5	5	5	5	2	2	2	4	5	4	4	4	4	4	4	4	4	4	3	4	4	4	4	4	4	4	4	4	4	186	5	3.64706	4	4	4	4	4	0	1	5
6	126	2	2	5	2	2	3	3	3	3	4	4	4	3	3	3	3	3	3	3	3	3	3	3	3	3	4	3	4	3	4	4	4	4	4	4	169	3.25	3.17647	3.75	4	4	4	3.75	0	0	3.5
7	209	2	2	5	2	1	4	3	3	4	3	2	2	2	3	4	3	3	3	2	4	5	3	3	4	2	3	3	3	3	3	3	4	4	3	4	160	3.25	3	3	4	3.75	3.4	4	0	1	3.5
8	282	2	2	5	2	2	2	1	1	1	1	2	3	2	3	4	3	4	5	2	4	4	4	3	4	1	3	3	4	4	4	4	5	5	5	5	167	1	3.17647	4	4	5	3.2	5	0	0	1
9	213	2	2	5	1	1	3	5	3	4	3	2	3	3	3	5	4	4	5	4	4	4	4	4	4	3	3	3	3	4	4	3	4	4	3	4	170	3.75	3.64706	3.5	3.5	3.75	3	3.75	0	1	3.5
10	317	2	2	5	1	1	3	4	4	3	3	3	2	3	4	3	4	3	5	5	4	5	3	3	2	3	3	4	3	4	3	4	4	4	3	4	170	3.5	3.47059	3.5	3.75	3.75	3.2	3.5	0	1	3
11	126	1	2	5	1	1	2	3	4	4	4	2	2	2	4	4	4	4	4	4	4	4	4	3	4	4	4	4	4	3	3	3	3	4	4	4	167	3.75	3.58824	3.25	3.25	3.75	3.4	3.5	1	1	4
12	194	2	2	4	2	2	2	5	5	4	4	2	4	2	2	4	2	4	5	4	5	5	3	3	2	1	2	2	4	4	3	4	5	4	5	5	167	4.5	3.05882	3.75	2.75	4.75	4	3.25	0	0	4
13	601	2	2	5	2	2	3	4	4	4	3	3	3	2	3	4	4	4	4	5	4	4	4	3	4	3	4	4	4	4	4	4	4	4	4	4	181	3.75	3.64706	4	4	4	4	4	0	0	3.5
14	244	1	2	5	2	1	2	4	4	4	4	2	2	2	4	5	5	5	5	5	5	5	5	5	5	4	4	4	4	4	3	4	5	5	4	5	197	4	4.23529	3.75	3.75	4.75	4	4.5	1	1	4
15	135	1	2	5	2	2	3	4	4	4	3	3	2	2	3	4	4	4	4	3	4	4	4	3	3	2	3	4	4	4	4	4	4	4	4	4	170	3.75	3.29412	4	4	4	3	4	1	0	3.5
16	134	1	2	5	1	2	2	5	5	5	5	1	1	1	1	5	5	5	5	5	5	5	5	5	5	5	5	5	3	4	4	4	4	4	4	4	183	5	4.05882	3.75	4	4	3	3	1	0	5
17	278	2	3	5	2	1	3	4	4	4	3	4	3	2	3	5	4	5	5	2	5	5	5	3	3	1	2	3	5	4	3	4	5	5	4	5	174	3.75	3.52941	4	3	4.75	3.4	3.75	0	1	3.5
18	244	1	2	5	2	2	1	3	3	3	3	2	2	2	4	4	4	4	4	3	4	4	3	4	3	3	3	4	4	4	3	3	3	3	3	3	151	3	3.35294	3.5	3.25	3	3	3	1	0	3
20	282	2	2	5	1	2	3	5	5	4	3	2	2	2	3	4	4	4	4	5	4	4	4	3	3	3	3	3	4	4	3	4	4	4	4	4	174	4.25	3.35294	3.75	4	4	3.4	3.75	0	0	3.5
21	186	2	2	5	2	1	4	3	3	3	3	2	2	3	3	4	4	4	4	3	4	4	4	4	4	2	4	4	4	4	4	4	4	4	4	4	175	3	3.47059	4	4	4	4	4	0	1	3
22	250	2	2	5	2	1	3	3	4	4	3	2	2	2	3	4	4	4	4	4	4	4	4	3	3	2	2	3	3	4	3	3	4	4	4	4	159	3.5	3.17647	3.25	4	4	2.6	3.5	0	1	3.5
23	234	2	3	5	2	1	3	5	4	4	4	3	3	3	4	4	4	4	4	4	4	4	4	4	4	3	3	3	3	4	4	3	4	4	4	4	176	4.25	3.64706	3.5	4	4	3	4	0	1	4
24	144	2	2	5	2	1	2	5	4	4	4	3	2	2	4	4	4	4	4	4	4	4	4	4	4	4	4	4	4	4	4	4	4	4	4	4	182	4.25	3.70588	4	4	4	3.6	4	0	1	4
25	129	2	2	5	2	1	3	4	4	4	5	2	1	2	4	4	4	4	4	4	4	4	4	4	4	4	4	4	4	4	3	4	5	5	4	5	184	4.25	3.58824	3.75	4	4.75	4	4	0	1	4.5
26	245	2	2	5	1	1	4	5	4	4	4	2	4	2	3	4	2	4	4	5	5	5	5	2	2	2	2	3	4	4	5	4	4	4	4	5	180	4.25	3.29412	4.25	4	4.25	4.2	4	0	1	4
27	184	2	2	5	2	2	3	5	3	4	3	3	2	3	3	4	4	4	4	5	4	4	4	4	4	4	3	4	4	4	4	3	4	4	3	4	169	3.75	3.70588	3.75	3.75	3.75	2.2	3.75	0	0	3.5
28	141	2	2	4	1	1	3	4	3	4	4	1	1	1	5	5	5	5	5	5	5	5	5	5	5	5	5	5	5	5	5	5	5	5	5	5	210	3.75	4.29412	5	4.75	5	4	5	0	1	4
29	274	2	2	4	2	2	1	5	3	4	2	3	2	3	3	3	3	4	4	4	4	4	4	3	3	3	3	3	4	4	4	4	4	3	3	3	153	3.5	3.29412	4	2.25	3.25	2.8	3.25	0	0	3
30	271	2	2	4	1	1	3	4	4	3	3	3	2	3	3	2	4	4	4	2	4	3	2	2	1	2	2	1	4	4	3	4	4	2	2	3	136	3.5	2.58824	3.75	2.25	2.75	3.2	2.75	0	1	3
31	285	2	2	4	2	2	2	3	2	2	2	3	4	3	3	3	5	1	5	4	4	4	3	3	2	4	4	3	4	4	4	4	4	4	3	4	157	2.25	3.41176	4	3.75	3.75	2	3.25	0	0	2
32	235	2	2	4	2	2	2	4	5	4	5	3	2	3	3	4	4	4	5	3	4	4	4	4	3	3	3	3	4	4	4	4	4	4	3	5	171	4.5	3.47059	4	3.25	4	2.8	4	0	0	4.5
33	159	2	2	4	1	1	2	5	4	5	5	2	2	2	4	4	4	5	5	4	4	4	4	4	4	4	4	4	4	4	4	4	4	4	4	4	188	4.75	3.76471	4	4	4	4.2	4	0	1	5
34	249	2	2	4	1	1	2	5	5	4	3	3	2	3	3	3	4	3	4	4	4	5	3	3	3	3	3	3	4	5	4	4	4	3	3	4	173	4.25	3.29412	4.25	4	3.5	3.6	4	0	1	3.5
35	159	1	2	5	2	2	1	5	5	4	5	2	2	2	2	3	3	3	3	2	4	4	2	3	3	3	3	3	4	3	3	2	3	3	5	5	167	4.75	2.76471	3	3.5	4	5	4.75	1	0	4.5
36	159	2	2	4	1	1	3	4	3	4	4	2	2	3	3	3	4	4	5	4	4	4	4	4	3	4	3	4	2	4	4	2	4	4	4	4	171	3.75	3.52941	3	4	4	3.2	4	0	1	4
37	296	2	2	4	2	2	3	1	1	5	3	3	3	3	4	4	4	4	4	4	4	4	4	4	3	3	3	4	4	4	4	4	4	4	4	3	174	2.5	3.64706	4	4	3.75	4	4	0	0	4
38	191	2	2	4	1	1	3	3	3	4	4	4	3	4	4	4	4	4	4	4	4	4	4	4	3	3	3	4	4	4	3	4	4	4	3	4	177	3.5	3.76471	3.75	4	3.75	3.4	4	0	1	4
39	139	2	2	4	2	2	1	4	4	3	3	3	1	3	3	3	3	3	3	3	3	3	3	3	3	3	3	3	3	3	3	3	3	3	3	3	141	3.5	2.88235	3	3	3	3	3	0	0	3
41	154	1	2	4	1	1	3	5	4	4	4	2	2	3	3	4	4	4	5	4	4	4	4	4	4	3	3	4	3	4	4	4	4	4	4	4	174	4.25	3.58824	3.75	3.75	4	3	3.75	1	1	4
43	146	2	2	4	2	2	2	4	4	4	3	2	3	2	2	4	4	4	3	4	4	4	4	4	4	3	4	3	4	4	4	4	4	4	4	4	177	3.75	3.41176	4	4	4	4	4	0	0	3.5
44	189	1	2	4	2	1	2	5	5	4	5	3	1	1	5	5	5	5	5	5	5	5	5	5	5	5	5	5	3	4	4	4	4	4	4	4	197	4.75	4.41176	3.75	4.5	4	4	4	1	1	4.5
45	288	2	2	4	1	2	3	5	4	4	4	3	2	3	3	4	3	4	4	5	5	4	4	4	3	2	3	4	4	4	4	4	4	4	4	4	177	4.25	3.52941	4	3.5	4	4	4	0	0	4
46	250	2	2	4	2	2	1	3	3	3	3	1	1	3	3	4	4	4	4	4	4	4	4	4	4	3	3	3	3	3	3	3	4	4	4	4	167	3	3.35294	3	3.75	4	4	4	0	0	3
47	128	1	2	4	2	2	2	5	5	5	5	1	1	1	5	5	5	5	5	1	5	5	5	5	5	5	5	5	5	5	5	5	5	5	5	5	219	5	4.05882	5	5	5	5	5	1	0	5
48	123	2	2	4	1	1	2	5	1	5	1	1	1	1	5	5	5	5	5	5	5	5	5	5	3	2	4	5	5	5	5	3	5	5	5	5	205	3	3.94118	4.5	5	5	4.6	5	0	1	3
49	121	2	2	4	2	2	2	4	3	4	4	4	3	2	4	4	4	4	4	4	4	4	4	4	4	4	3	3	4	4	4	4	4	4	4	4	178	3.75	3.70588	4	4	4	3.4	3.75	0	0	4
50	204	2	2	4	1	1	2	5	5	3	3	3	3	3	3	3	3	3	5	3	3	4	3	3	3	3	3	3	4	4	3	4	4	3	3	4	156	4	3.17647	3.75	3	3.5	3.6	2.75	0	1	3
51	257	2	2	4	2	1	3	5	5	3	3	3	3	3	3	3	3	3	3	3	3	3	3	3	3	3	3	3	3	3	3	3	4	4	4	4	159	4	3	3	4	4	3	4	0	1	3
52	352	2	2	5	2	1	2	5	5	4	4	2	2	3	4	4	4	3	4	4	4	4	3	4	4	3	3	3	3	4	3	3	4	4	4	4	180	4.5	3.41176	3.25	3.5	4	4	5	0	1	4
55	439	1	2	4	1	1	3	4	4	4	3	3	2	2	4	4	3	4	5	3	5	4	4	4	4	3	3	4	4	4	4	4	4	4	4	4	174	3.75	3.58824	4	3	4	4	4	1	1	3.5
56	269	2	2	5	2	1	3	3	2	5	5	2	3	2	4	4	4	3	5	4	4	4	4	4	4	3	4	4	4	4	5	4	4	5	4	4	193	3.75	3.64706	4.25	4	4.25	5	5	0	1	5
58	239	2	2	4	2	2	2	3	3	4	2	3	2	2	3	5	5	3	3	4	4	4	4	4	4	3	4	4	4	4	4	4	4	4	3	4	175	3	3.58824	4	4	3.75	4	4	0	0	3
60	209	2	2	2	2	2	1	5	5	4	4	3	2	2	3	4	3	3	3	4	4	4	4	3	3	2	3	3	4	4	3	4	3	3	3	3	152	4.5	3.11765	3.75	3	3	2.4	3.5	0	0	4
61	195	2	2	5	2	1	2	3	4	3	3	3	2	2	3	4	4	4	4	5	5	5	4	4	4	2	3	4	5	4	4	4	4	4	3	4	171	3.25	3.64706	4.25	3.25	3.75	3.4	3.5	0	1	3
62	188	2	2	4	2	2	2	4	3	3	3	2	2	2	2	2	3	3	3	3	3	3	3	3	3	3	3	3	3	3	3	3	4	4	4	4	157	3.25	2.70588	3	4	4	4	4	0	0	3
64	223	2	2	5	2	2	1	5	3	3	3	3	2	2	4	4	4	4	4	4	4	4	4	4	4	4	4	3	3	4	3	3	4	4	4	4	172	3.5	3.64706	3.25	3.25	4	4	4	0	0	3
65	207	2	2	5	2	1	2	3	1	4	3	2	1	1	3	4	4	4	5	4	5	5	4	4	3	3	4	4	3	3	3	3	4	4	4	4	162	2.75	3.52941	3	4	4	2.2	4	0	1	3.5
66	150	2	2	5	2	2	2	5	5	5	3	2	3	3	3	4	5	5	5	5	4	4	4	4	3	3	3	3	4	4	4	4	4	4	4	4	184	4.5	3.70588	4	4	4	4	4.25	0	0	4
67	253	1	3	5	1	2	3	4	3	4	3	3	3	3	4	3	3	4	4	2	4	4	4	4	4	4	4	4	3	3	3	3	4	4	3	3	168	3.5	3.58824	3	3.5	3.5	4	4	1	0	3.5
68	257	2	2	5	1	1	3	3	2	3	1	1	4	4	1	3	3	2	4	1	1	5	1	1	1	1	1	1	1	3	1	1	3	3	3	4	117	2.25	2.05882	1.5	2.25	3.25	3.8	2	0	1	2
69	339	1	2	2	2	2	2	5	3	4	3	2	1	1	4	4	4	3	4	4	3	4	4	4	4	4	3	3	4	5	5	4	4	4	3	4	172	3.75	3.29412	4.5	3.5	3.75	3.6	4	1	0	3.5
70	355	1	2	2	2	2	2	5	3	4	4	2	1	1	4	5	5	4	5	5	5	5	4	4	4	3	4	4	4	4	5	4	5	4	4	4	195	4	3.82353	4.25	4.5	4.25	4	5	1	0	4
71	234	2	3	5	2	2	1	4	4	5	3	2	1	1	5	5	5	5	5	5	4	5	3	4	4	3	4	4	5	5	4	5	5	5	5	5	203	4	3.82353	4.75	5	5	4	5	0	0	4
72	338	2	2	5	2	1	3	2	2	4	2	2	2	2	4	4	5	5	5	4	5	5	4	4	4	4	4	4	4	4	3	4	5	4	4	5	182	2.5	3.94118	3.75	4	4.5	4	4	0	1	3
74	153	2	2	5	2	2	3	4	3	4	4	2	2	3	4	4	4	4	5	4	4	4	4	4	4	3	4	4	4	4	4	4	4	4	4	4	183	3.75	3.70588	4	4	4	4	4.25	0	0	4
76	408	2	2	2	2	2	2	3	5	4	3	3	2	2	3	4	3	4	4	4	4	4	4	3	4	3	2	2	3	4	3	3	5	4	3	3	171	3.75	3.23529	3.25	3.5	3.75	4.2	4	0	0	3.5
77	194	2	2	2	2	2	1	5	5	4	3	3	2	3	4	4	4	4	4	4	4	4	4	4	4	3	3	3	3	4	4	4	4	4	3	4	174	4.25	3.58824	3.75	4	3.75	3.2	4	0	0	3.5
78	390	1	1	2	2	1	2	4	5	3	3	3	3	3	3	4	3	3	3	3	3	4	3	3	3	3	3	3	3	3	4	3	3	3	3	3	137	3.75	3.11765	3.25	3	3	1	3	1	1	3
79	220	2	1	2	2	2	2	4	3	4	4	2	2	1	4	4	3	5	5	4	4	5	4	4	3	3	4	3	2	4	4	3	4	4	3	4	175	3.75	3.52941	3.25	4	3.75	4	4	0	0	4
80	429	2	1	2	2	2	2	4	4	3	3	4	2	3	3	3	4	4	4	3	4	4	3	3	2	2	2	3	4	4	3	4	4	3	3	4	162	3.5	3.11765	3.75	3.25	3.5	3.8	4	0	0	3
81	133	2	2	2	2	2	3	4	4	3	4	2	2	3	4	4	4	4	4	4	3	3	4	4	4	4	3	3	3	4	3	3	4	3	3	4	159	3.75	3.47059	3.25	3.25	3.5	2.8	3.5	0	0	3.5
82	130	1	2	2	2	2	1	5	3	5	5	3	3	2	4	4	4	4	4	4	4	4	4	4	4	4	4	4	4	4	4	4	4	4	4	4	186	4.5	3.76471	4	4	4	4	4	1	0	5
83	113	1	1	2	2	2	4	4	4	4	5	2	2	1	4	4	4	4	4	3	4	4	4	3	4	4	4	3	3	4	4	3	4	3	4	3	168	4.25	3.41176	3.5	3.75	3.5	3.6	3.5	1	0	4.5
84	229	2	2	2	2	2	1	5	5	4	3	5	4	4	3	3	3	3	5	5	5	5	5	4	4	3	3	3	4	4	4	4	4	4	4	4	181	4.25	3.94118	4	3	4	3.6	3.75	0	0	3.5
85	1525	1	2	4	2	2	3	4	4	4	3	3	3	3	3	3	3	3	3	3	3	3	3	3	3	3	3	3	3	3	3	3	3	3	3	3	145	3.75	3	3	3.25	3	3	3	1	0	3.5
86	1052	1	2	5	2	2	2	5	5	3	5	1	1	1	2	5	5	5	2	3	5	5	2	4	1	2	3	5	3	5	3	2	4	4	3	4	161	4.5	3.05882	3.25	2.25	3.75	3.8	4.25	1	0	4
87	194	2	1	2	2	2	2	5	4	4	4	2	1	3	3	4	4	4	4	4	4	5	3	3	3	4	3	3	4	5	5	3	5	5	4	5	196	4.25	3.35294	4.25	5	4.75	5	5	0	0	4
88	501	2	2	2	2	2	2	4	4	4	3	2	1	3	4	4	5	5	5	4	4	4	4	5	5	5	5	5	4	4	4	3	4	4	4	5	192	3.75	4.11765	3.75	3.5	4.25	4	4	0	0	3.5
89	341	2	2	2	2	2	2	3	2	4	3	3	3	2	4	4	4	4	5	5	4	4	4	3	3	2	2	3	4	4	4	4	4	4	3	4	167	3	3.47059	4	3.75	3.75	3	4	0	0	3.5
90	333	2	2	5	2	2	2	4	3	4	3	2	2	2	4	3	4	4	4	4	4	4	4	4	3	3	4	4	3	4	3	3	4	3	4	4	170	3.5	3.47059	3.25	3.5	3.75	4	4	0	0	3.5
91	168	1	3	5	2	2	3	4	3	4	4	2	1	2	4	4	4	4	4	2	4	4	5	4	4	3	4	4	4	4	3	4	4	4	4	4	176	3.75	3.47059	3.75	4	4	3.8	4	1	0	4
92	132	2	2	4	2	2	2	2	3	2	2	2	1	2	3	3	3	3	4	2	4	4	3	3	2	2	3	3	4	3	3	4	4	3	3	3	139	2.25	2.76471	3.5	3	3.25	3	3	0	0	2
93	227	2	2	2	2	2	2	4	3	3	3	2	1	2	3	4	4	4	4	4	4	4	4	4	4	3	4	4	3	4	3	3	4	4	4	4	172	3.25	3.47059	3.25	3.75	4	4	4	0	0	3
94	166	2	2	4	2	2	1	3	3	4	4	3	2	2	3	4	3	4	4	4	4	5	4	4	3	3	3	3	4	4	3	4	4	4	3	4	171	3.5	3.41176	3.75	4	3.75	3.6	3.75	0	0	4
95	209	2	2	2	2	2	2	3	4	3	3	4	2	2	3	3	4	4	4	4	4	4	4	4	3	3	3	3	4	4	3	3	4	4	3	4	168	3.25	3.41176	3.5	3.25	3.75	4	4	0	0	3
96	282	2	2	5	2	2	2	5	4	4	4	2	1	1	4	5	4	5	5	4	5	5	4	4	4	3	4	4	3	5	5	3	5	5	4	5	191	4.25	3.76471	4	3	4.75	4	5	0	0	4
97	142	2	2	4	2	1	3	5	5	5	5	3	2	2	4	4	4	4	1	5	5	5	5	3	5	3	3	3	4	4	4	4	4	4	3	4	182	5	3.58824	4	3	3.75	4	4.5	0	1	5
98	225	2	2	5	2	1	3	4	5	4	4	2	1	2	4	4	4	4	5	4	4	4	3	4	3	3	4	3	4	4	3	4	4	4	4	4	176	4.25	3.41176	3.75	3.25	4	4	4	0	1	4
99	962	1	2	4	2	2	1	3	3	3	3	3	2	3	2	3	3	4	4	4	4	4	3	3	2	2	2	2	3	3	2	4	4	3	2	2	143	3	2.94118	3	2.5	2.75	2.6	4	1	0	3
100	175	2	2	5	2	2	2	4	4	3	3	2	2	3	3	4	4	3	4	4	4	4	4	4	2	3	3	4	4	4	3	4	4	4	4	4	160	3.5	3.35294	3.75	3	4	2.8	3	0	0	3
101	267	1	3	5	2	1	3	5	5	5	4	2	2	2	4	5	4	4	5	4	4	5	4	4	4	4	4	4	4	4	5	5	5	5	4	5	188	4.75	3.82353	4.5	3	4.75	3.4	4.5	1	1	4.5
102	897	2	2	4	2	2	2	3	3	3	3	2	2	2	4	4	4	4	4	4	4	4	4	4	4	4	4	4	4	4	4	4	4	4	4	4	178	3	3.64706	4	4	4	4	4	0	0	3
103	233	2	1	2	2	2	2	4	4	4	4	4	3	2	2	4	3	4	4	4	4	4	4	3	3	3	3	4	3	4	3	2	4	4	4	4	168	4	3.41176	3	3.5	4	3.2	4	0	0	4
104	343	2	2	5	2	2	1	4	5	4	4	2	2	2	4	4	4	4	4	2	4	4	3	2	3	2	2	2	4	4	4	4	4	4	4	2	159	4.25	2.94118	4	3.5	3.5	3	3.25	0	0	4
105	135	2	2	5	2	1	3	5	5	4	4	4	2	2	3	4	4	4	4	4	4	4	4	4	2	4	4	3	3	4	3	2	4	4	4	4	177	4.5	3.52941	3	4	4	4	4	0	1	4
106	216	1	2	2	2	2	2	4	3	4	3	3	2	3	3	3	3	4	5	4	4	4	3	4	3	3	3	4	3	3	4	3	3	4	3	4	165	3.5	3.41176	3.25	3.75	3.5	3.4	3.75	1	0	3.5
107	780	1	2	4	2	2	2	4	4	4	4	3	3	2	3	3	3	4	5	3	4	5	4	4	3	3	4	3	3	4	3	4	4	4	4	4	168	4	3.47059	3.5	3.75	4	2.8	3.75	1	0	4
108	232	1	2	4	2	2	2	5	3	4	3	2	2	2	4	4	4	4	4	4	4	4	4	3	4	5	3	3	4	4	4	4	4	5	3	4	173	3.75	3.52941	4	3.75	4	3.2	3.75	1	0	3.5
109	129	2	2	4	1	2	1	5	5	5	5	3	2	3	3	4	3	4	4	4	4	4	4	4	4	4	4	4	4	4	4	4	3	3	3	4	175	5	3.64706	4	3.5	3.25	3.6	3.25	0	0	5
110	274	1	2	4	2	1	3	3	3	4	5	1	1	1	4	3	2	4	5	4	3	4	2	3	2	2	3	3	3	4	3	3	4	4	3	5	150	3.75	2.76471	3.25	3	4	2.8	3.25	1	1	4.5
111	499	2	2	4	2	2	1	5	5	4	4	2	1	2	4	4	4	4	3	4	4	4	4	4	4	4	4	4	4	4	4	4	4	4	4	4	181	4.5	3.52941	4	4	4	3.8	4	0	0	4
113	194	1	1	2	1	1	3	2	2	2	2	2	2	2	3	3	4	4	4	4	4	4	4	4	3	2	3	3	4	4	4	4	4	4	3	3	154	2	3.23529	4	3	3.5	3.4	3	1	1	2
114	195	2	2	5	2	2	2	4	5	4	3	2	2	2	4	4	3	4	4	4	3	4	3	4	4	3	3	3	4	4	4	4	4	4	4	4	174	4	3.29412	4	3.75	4	4	4	0	0	3.5
115	183	1	2	5	2	1	3	5	5	4	3	3	2	3	4	4	3	3	4	3	5	4	3	3	3	3	3	3	4	4	3	4	3	3	3	3	158	4.25	3.29412	3.75	3	3	3	4	1	1	3.5
116	236	2	2	5	1	1	3	4	4	4	4	2	1	1	4	4	4	4	4	4	4	4	4	4	4	4	4	4	3	4	3	3	4	4	4	4	177	4	3.52941	3.25	4	4	4	4	0	1	4
117	407	2	2	4	1	1	3	3	3	5	3	4	2	2	4	5	4	4	3	5	4	5	4	4	5	3	3	4	3	5	3	2	5	5	4	5	190	3.5	3.82353	3.25	4.25	4.75	4	4.5	0	1	4
118	149	2	2	4	2	2	2	1	1	4	5	3	4	4	4	4	4	4	4	4	4	4	4	3	4	4	4	4	4	4	4	4	5	5	5	5	188	2.75	3.88235	4	4.75	5	2.8	4.25	0	0	4.5
119	232	2	2	5	2	2	2	5	3	4	4	2	2	2	4	4	4	4	4	4	4	4	4	4	3	3	4	3	4	4	3	4	4	4	4	4	172	4	3.47059	3.75	3.75	4	3	4	0	0	4
120	258	2	2	2	2	2	2	4	5	4	3	3	4	3	3	4	4	4	4	4	4	4	4	3	4	3	2	3	4	4	4	4	4	4	3	4	167	4	3.52941	4	3.5	3.75	2.6	3.5	0	0	3.5
121	168	2	2	5	1	2	2	5	5	5	5	3	2	2	3	4	4	4	5	4	4	5	3	4	4	3	2	3	3	4	4	5	5	4	3	4	174	5	3.47059	4	4	4	2	4.25	0	0	5
123	139	1	2	5	2	2	2	4	4	4	4	2	2	2	4	4	4	4	4	4	4	4	4	4	4	4	4	4	4	4	4	4	4	3	4	4	180	4	3.64706	4	4	3.75	4	4	1	0	4
124	285	1	2	5	2	2	2	4	3	4	4	2	2	2	4	4	4	4	4	4	4	5	4	4	4	4	3	4	3	4	4	3	4	4	4	4	180	3.75	3.64706	3.5	3.5	4	4	4	1	0	4
125	170	1	2	2	2	2	2	4	4	4	3	2	1	1	4	4	5	4	5	5	5	5	5	5	5	5	5	5	4	5	4	5	4	4	4	4	201	3.75	4.17647	4.5	4.5	4	4.2	4.5	1	0	3.5
126	218	2	2	5	2	2	1	5	4	3	3	5	3	3	3	5	3	4	5	2	5	5	4	4	3	1	3	3	3	5	5	3	3	4	3	3	167	3.75	3.58824	4	3.75	3.25	2	4	0	0	3
128	386	1	1	2	1	1	3	4	5	4	3	4	5	5	2	3	5	3	4	3	4	4	5	5	3	1	2	3	3	4	3	3	4	3	3	4	162	4	3.58824	3.25	3.25	3.5	2.6	3.5	1	1	3.5
130	193	2	2	5	2	2	2	5	4	4	4	2	2	2	2	4	4	4	5	5	4	4	3	2	2	1	2	1	4	4	4	4	5	4	3	4	178	4.25	2.88235	4	4.25	4	5	3.75	0	0	4
131	528	2	2	5	2	2	3	2	2	4	4	2	1	2	3	3	4	4	4	4	4	4	4	4	3	3	4	3	3	4	3	3	4	4	4	4	166	3	3.29412	3.25	3.5	4	4	4	0	0	4
132	183	2	3	5	1	1	3	4	5	3	3	2	3	3	3	3	3	3	3	4	4	4	3	3	3	3	3	3	3	4	3	2	3	4	4	4	158	3.75	3.11765	3	3	3.75	4	3.25	0	1	3
133	251	2	2	5	2	2	1	3	5	4	5	4	3	2	4	4	3	4	5	5	5	5	4	4	2	2	4	3	3	4	3	3	4	4	4	5	182	4.25	3.70588	3.25	4	4.25	4	4	0	0	4.5
134	163	2	2	5	2	2	2	4	3	4	4	2	3	3	4	4	4	4	4	4	5	5	4	4	4	4	4	4	4	4	3	4	4	4	4	4	177	3.75	3.88235	3.75	3.5	4	3	4	0	0	4
136	126	1	2	4	2	2	1	4	4	3	4	2	2	2	3	4	4	4	4	4	4	4	4	3	3	3	3	4	3	4	3	4	4	3	4	4	167	3.75	3.35294	3.5	3	3.75	3.8	3.75	1	0	3.5
137	192	1	2	2	1	1	3	4	5	4	4	2	2	2	3	3	4	4	4	4	4	4	3	3	2	2	2	3	2	2	3	2	4	4	3	4	147	4.25	3	2.25	3	3.75	2	3.25	1	1	4
138	244	1	2	4	1	1	2	5	5	5	5	2	3	2	5	5	5	5	5	4	5	5	5	3	3	2	5	5	5	5	5	5	5	5	5	5	206	5	4.05882	5	5	5	2.8	5	1	1	5
139	415	1	2	4	2	1	3	5	5	5	5	3	2	1	3	2	2	4	4	4	5	5	4	5	3	4	3	1	4	3	3	2	4	4	3	4	169	5	3.23529	3	2.5	3.75	4	4	1	1	5
140	390	2	2	4	2	2	3	1	1	4	4	2	2	2	3	4	4	4	4	3	4	4	3	3	3	3	3	3	4	4	2	2	5	3	3	4	158	2.5	3.17647	3	3.75	3.75	3	4	0	0	4
141	174	1	2	4	2	2	1	3	4	4	4	2	3	3	3	4	4	4	4	4	4	4	4	4	4	3	3	3	4	4	3	4	4	4	4	4	177	3.75	3.52941	3.75	4	4	4	4	1	0	4
142	150	1	2	3	2	2	2	4	5	4	4	2	2	3	4	4	4	4	4	3	4	4	4	3	3	3	3	4	4	4	4	4	4	4	2	3	174	4.25	3.41176	4	3.5	3.25	3.6	4.25	1	0	4
143	154	2	1	3	2	1	2	4	5	3	4	3	2	1	2	4	3	4	4	4	4	4	4	4	4	3	2	2	4	4	4	4	4	4	4	4	167	4	3.17647	4	3.75	4	3.4	3.75	0	1	3.5
144	138	2	2	4	2	2	2	4	4	3	4	2	2	2	3	3	4	4	5	4	4	4	4	4	3	4	2	3	3	4	3	2	4	3	4	4	162	3.75	3.35294	3	2.75	3.75	3.4	4	0	0	3.5
145	151	1	2	4	1	2	1	2	1	5	5	1	1	1	4	5	5	5	5	5	5	5	5	5	5	1	5	4	5	5	5	5	5	5	5	5	183	3.25	3.94118	5	3	5	1.6	5	1	0	5
146	130	1	1	1	2	1	4	5	3	5	5	2	3	2	4	5	4	5	5	5	5	5	5	3	4	4	4	4	5	5	5	5	5	5	4	5	209	4.5	4.05882	5	5	4.75	3.6	5	1	1	5
147	197	2	2	5	2	2	1	5	1	4	4	1	1	1	4	4	4	5	5	5	5	5	5	5	4	4	4	4	4	5	5	5	4	4	3	4	181	3.5	3.88235	4.75	4	3.75	2	4	0	0	4
148	122	2	2	4	2	1	2	5	4	4	3	3	2	2	3	4	4	4	5	4	5	5	3	3	3	3	3	3	4	4	3	4	4	3	3	4	170	4	3.47059	3.75	2.25	3.5	5	3.5	0	1	3.5
149	374	1	2	3	2	1	3	5	5	3	3	3	2	5	4	4	4	4	4	4	5	5	4	4	2	2	2	3	2	4	1	2	5	5	3	5	158	4	3.58824	2.25	3	4.5	1.8	3.25	1	1	3
150	213	2	2	3	2	2	1	4	1	2	4	4	2	3	2	2	3	3	4	4	4	4	3	3	2	1	2	2	4	4	2	4	4	3	2	4	141	2.75	2.82353	3.5	2	3.25	3.6	2.5	0	0	3
151	243	1	2	3	2	1	2	4	4	3	3	4	4	4	3	4	2	3	4	4	4	4	3	4	3	3	2	2	3	4	4	1	4	4	2	4	147	3.5	3.35294	3	2.5	3.5	2.2	2.5	1	1	3
152	228	2	1	1	2	1	3	5	4	4	3	3	1	1	3	4	3	5	5	2	5	4	3	4	3	2	3	3	4	5	4	4	4	4	4	4	171	4	3.17647	4.25	4	4	4.2	3.5	0	1	3.5
153	182	1	2	3	2	2	2	5	5	5	5	2	2	3	5	4	3	4	2	4	5	5	5	4	4	5	4	5	2	4	2	2	5	5	5	4	184	5	3.88235	2.5	3.75	4.75	2.6	4.5	1	0	5
154	195	2	2	5	2	2	2	5	4	4	3	3	1	3	4	4	3	4	5	4	4	5	4	3	2	3	2	2	5	5	5	5	4	4	4	4	179	4	3.29412	5	3.5	4	4.4	3.5	0	0	3.5
155	276	2	3	5	2	2	2	4	4	4	4	3	2	2	4	5	5	4	5	4	4	5	4	4	4	4	4	4	3	4	4	2	4	4	4	4	170	4	3.94118	3.25	3.75	4	1.4	4	0	0	4
156	120	1	2	4	2	2	2	4	2	5	4	2	2	2	4	4	4	5	5	4	4	4	4	4	4	4	4	4	2	5	4	2	4	4	2	5	175	3.75	3.76471	3.25	2.5	3.75	4	4.5	1	0	4.5
158	167	2	1	1	1	2	1	5	5	4	4	1	3	1	4	4	5	5	5	4	5	5	5	4	5	2	3	4	3	4	4	3	5	5	5	5	194	4.5	3.82353	3.5	4.75	5	3.4	5	0	0	4
160	141	2	1	1	1	1	2	4	3	4	3	2	3	2	3	4	3	3	4	4	4	4	4	4	3	3	3	4	3	4	3	3	4	4	4	4	165	3.5	3.35294	3.25	3	4	3.8	3.5	0	1	3.5
161	278	2	1	2	2	2	1	4	4	4	4	1	3	1	3	4	4	5	5	3	4	4	3	3	3	2	4	3	3	4	5	3	5	5	5	5	193	4	3.23529	3.75	4.75	5	5	5	0	0	4
162	405	2	1	1	2	1	3	5	4	5	5	3	1	2	4	5	4	4	4	4	4	5	5	5	5	3	3	4	3	4	3	3	5	4	3	3	172	4.75	3.82353	3.25	3.25	3.75	3	3.75	0	1	5
163	297	2	1	2	2	2	2	3	2	3	3	2	2	3	3	4	3	3	5	4	4	4	3	3	3	3	4	3	4	5	3	5	4	4	3	4	163	2.75	3.29412	4.25	3	3.75	3.8	3.5	0	0	3
164	257	2	1	1	2	1	2	3	4	1	4	2	2	2	3	4	4	4	4	4	3	4	3	3	4	2	3	3	3	4	4	3	4	4	4	4	162	3	3.17647	3.5	3.5	4	3.4	4	0	1	2.5
165	301	2	1	1	2	2	1	4	3	4	3	2	1	2	2	4	4	4	4	4	4	4	3	4	2	3	3	3	3	4	4	4	4	4	4	4	160	3.5	3.11765	3.75	3	4	3	3.75	0	0	3.5
166	1227	2	2	3	2	1	2	4	2	4	5	4	5	2	4	4	3	5	5	4	4	5	3	2	4	3	3	2	3	5	5	3	4	4	3	2	178	3.75	3.64706	4	3.25	3.25	4	4.25	0	1	4.5
168	137	2	2	5	2	1	2	5	3	3	3	2	2	2	3	4	4	4	4	5	5	5	4	4	4	4	4	4	4	4	4	4	4	4	4	4	173	3.5	3.76471	4	4	4	2.2	4	0	1	3
169	124	2	2	3	2	1	3	5	4	4	4	4	1	2	3	4	3	4	4	3	5	5	3	3	3	3	3	3	2	4	3	2	4	3	3	4	164	4.25	3.29412	2.75	3.25	3.5	4.2	3.5	0	1	4
170	496	2	2	5	2	2	3	4	4	4	4	2	1	1	4	4	4	5	5	3	4	5	4	4	4	4	4	4	3	4	3	3	5	5	4	5	181	4	3.64706	3.25	4	4.75	3.2	4.5	0	0	4
171	347	2	2	3	2	2	2	4	5	3	3	3	3	4	2	3	3	4	4	4	4	4	3	4	3	2	3	3	3	4	3	3	4	4	4	4	164	3.75	3.29412	3.25	3	4	3.8	3.5	0	0	3
172	569	2	2	3	2	2	2	5	4	3	3	3	2	4	3	4	3	4	5	4	4	4	4	3	3	3	2	3	4	4	3	3	4	3	3	4	157	3.75	3.41176	3.5	3	3.5	2.4	3	0	0	3
173	116	2	2	5	1	1	3	5	4	5	5	2	2	2	5	5	5	5	5	4	4	5	4	4	4	4	4	4	3	4	4	3	4	4	4	4	194	4.75	4	3.5	4	4	5	4	0	1	5
174	154	2	2	5	2	2	3	5	5	5	5	3	1	1	5	5	5	5	5	4	4	5	4	4	3	3	3	4	4	5	4	4	4	4	4	4	191	5	3.76471	4.25	4.5	4	3.6	4.25	0	0	5
175	164	2	2	5	1	1	3	5	3	5	3	2	1	2	5	5	5	5	5	4	5	5	5	4	4	4	4	4	5	5	4	4	4	4	4	4	199	4	4.05882	4.5	4	4	4	5	0	1	4
176	211	2	2	5	2	2	2	5	5	4	3	3	1	1	5	5	5	5	5	5	5	5	3	3	2	3	3	3	3	3	3	3	3	3	3	3	157	4.25	3.64706	3	3	3	3	3	0	0	3.5
177	245	2	2	5	2	2	2	4	4	4	3	3	1	1	4	4	4	4	5	3	5	4	3	3	4	3	3	4	3	4	4	3	4	4	4	4	174	3.75	3.41176	3.5	4	4	4	4	0	0	3.5
178	247	2	2	5	2	2	1	5	5	5	5	2	2	2	3	5	5	5	5	5	5	5	5	5	2	3	2	3	4	5	4	5	5	4	3	5	187	5	3.76471	4.5	4.5	4.25	1	5	0	0	5
179	237	2	3	5	2	2	2	4	4	3	4	2	1	3	3	4	5	5	5	5	5	5	5	4	2	3	3	4	4	4	3	3	4	4	4	4	175	3.75	3.76471	3.5	3.25	4	3.8	3.25	0	0	3.5
180	272	2	2	5	1	2	1	5	5	4	4	1	1	1	4	4	4	4	4	5	5	5	5	5	3	3	4	3	3	3	2	3	4	4	4	5	179	4.5	3.58824	2.75	3.75	4.25	4.8	4	0	0	4
181	284	2	3	5	2	2	3	5	5	5	4	1	1	1	4	5	5	5	5	3	5	5	5	4	3	3	3	4	4	4	4	4	4	4	4	5	181	4.75	3.64706	4	3.75	4.25	3.4	4	0	0	4.5
182	229	2	2	5	1	2	3	4	5	4	3	2	2	3	3	4	3	4	5	4	4	5	4	3	4	3	3	2	3	5	3	3	4	5	3	4	165	4	3.41176	3.5	3.75	4	2.2	3.5	0	0	3.5
183	246	2	2	5	1	2	2	4	4	5	5	3	2	2	5	4	4	4	5	4	5	5	4	4	4	4	4	4	4	4	5	5	5	4	3	4	201	4.5	3.94118	4.5	4.75	4	4.6	4.5	0	0	5
185	241	2	2	5	2	2	1	4	4	4	4	2	1	2	4	4	4	4	4	5	5	5	5	5	5	5	5	5	4	4	3	3	4	4	4	4	185	4	4.11765	3.5	3.75	4	2.6	4	0	0	4
186	118	2	1	1	1	1	3	4	4	4	3	3	2	3	3	4	4	5	5	5	5	5	3	4	3	3	4	4	4	4	5	4	5	4	4	4	184	3.75	3.82353	4.25	4	4.25	2.8	4	0	1	3.5
187	143	2	2	5	2	2	2	4	3	4	4	2	2	2	4	5	5	4	4	5	5	5	4	4	4	4	3	3	4	4	5	4	4	4	4	4	180	3.75	3.82353	4.25	4	4	2.6	4	0	0	4
188	390	2	3	5	2	2	2	5	4	4	4	1	1	1	4	4	4	4	4	4	4	4	4	4	4	4	4	4	4	4	3	4	4	4	4	4	181	4.25	3.47059	3.75	4	4	4.4	4	0	0	4
189	225	2	2	5	2	1	3	4	4	5	4	2	2	2	4	4	5	5	5	5	5	5	5	5	4	4	3	4	4	4	4	4	5	5	4	4	186	4.25	4.05882	4	3	4.5	3.2	4.5	0	1	4.5
190	201	2	2	5	2	2	2	4	4	4	4	2	1	2	4	4	4	4	4	4	4	4	3	4	4	4	4	4	4	4	4	4	4	4	4	4	178	4	3.52941	4	3.75	4	4	4	0	0	4
191	142	1	3	5	1	1	3	5	5	5	5	3	3	4	4	4	5	5	5	4	5	5	5	5	3	3	3	3	3	3	3	3	4	4	4	4	184	5	4.05882	3	3.75	4	4	4	1	1	5
192	396	2	2	5	2	2	1	5	4	5	5	2	2	2	4	5	5	5	5	5	5	5	5	5	5	5	5	5	5	5	5	5	4	4	4	4	202	4.75	4.41176	5	4.25	4	3	4	0	0	5
193	268	1	3	5	2	2	2	4	3	3	3	2	2	2	4	4	4	4	4	3	4	4	4	3	4	4	4	4	3	4	3	3	4	4	4	4	168	3.25	3.52941	3.25	3.25	4	4	3.25	1	0	3
194	287	2	3	5	2	2	1	4	3	4	4	1	1	1	4	4	4	4	4	4	4	4	4	4	4	4	4	4	3	4	3	3	3	3	4	4	166	3.75	3.47059	3.25	3.25	3.5	3.8	4	0	0	4
195	151	2	2	5	1	2	2	5	4	4	4	1	1	1	4	5	5	5	5	5	5	5	5	5	5	4	4	4	4	5	5	5	5	5	4	5	211	4.25	4.05882	4.75	5	4.75	4.6	4.75	0	0	4
197	640	2	2	5	2	2	2	4	4	4	4	2	2	1	4	4	4	5	5	4	4	5	4	5	2	3	3	3	4	5	5	3	4	3	4	3	178	4	3.52941	4.25	3.5	3.5	4	4	0	0	4
198	193	2	2	5	1	1	3	5	3	4	3	1	1	1	4	5	5	5	5	4	5	5	5	4	4	4	4	4	5	5	3	5	4	5	5	5	194	3.75	3.88235	4.5	3.75	4.75	4.2	4.25	0	1	3.5
199	264	2	1	1	2	1	3	4	4	3	4	3	2	2	3	4	4	4	4	4	4	4	4	4	4	3	3	4	4	4	4	4	4	4	4	4	179	3.75	3.52941	4	4	4	4	4	0	1	3.5
200	308	2	2	5	2	2	2	4	4	4	3	2	1	2	3	4	3	4	4	2	4	5	3	4	3	2	3	3	4	4	4	4	4	4	4	4	165	3.75	3.05882	4	3.25	4	3.6	3.75	0	0	3.5
201	192	2	3	5	1	1	3	4	5	3	3	2	2	3	2	3	2	3	5	4	4	4	2	2	2	2	2	2	2	4	4	2	4	3	2	4	131	3.75	2.70588	3	2	3.25	2.6	2	0	1	3
202	174	2	2	5	1	1	2	4	4	4	4	3	2	3	3	4	4	4	4	5	4	5	4	4	4	3	3	3	4	4	4	4	4	4	4	4	175	4	3.64706	4	2.75	4	3.6	4	0	1	4
203	187	2	1	1	2	1	2	5	5	5	5	3	2	3	4	4	4	4	4	4	4	4	3	3	3	3	3	3	3	3	3	3	3	4	5	4	166	5	3.41176	3	3	4	3.8	3.5	0	1	5
204	335	2	2	5	2	2	3	5	4	3	3	3	1	2	3	4	2	4	4	4	4	4	4	4	4	3	3	4	3	4	4	3	4	4	3	4	162	3.75	3.35294	3.5	3.5	3.75	3	3.5	0	0	3
205	153	1	2	4	2	2	2	4	3	4	4	4	3	3	3	4	4	4	4	4	4	4	4	4	3	4	4	4	4	4	4	4	4	4	4	4	176	3.75	3.76471	4	3.5	4	3.2	4	1	0	4
206	242	1	2	5	2	2	2	4	3	3	3	4	3	4	2	4	4	4	4	3	4	5	4	3	2	3	3	2	2	4	3	2	5	3	3	5	161	3.25	3.41176	2.75	3	4	3	3.75	1	0	3
209	163	2	1	1	1	1	3	4	5	4	4	2	2	3	2	4	2	4	4	4	4	4	4	3	2	2	4	3	3	4	4	3	4	4	4	4	168	4.25	3.11765	3.5	3.5	4	4	4	0	1	4
210	195	2	1	1	2	2	3	4	4	4	4	3	2	3	3	4	4	4	4	5	5	5	5	4	3	3	3	3	4	4	4	4	4	4	4	3	177	4	3.70588	4	3.5	3.75	3.4	4	0	0	4
211	179	2	1	1	2	2	2	4	3	4	4	2	2	2	3	4	3	4	4	4	4	5	4	4	4	3	3	4	4	4	4	4	4	4	4	4	183	3.75	3.47059	4	3.25	4	4	5	0	0	4
212	261	2	1	1	1	2	3	4	4	3	3	4	3	3	2	3	4	3	4	4	4	4	3	3	4	3	2	2	4	4	3	3	4	4	3	4	155	3.5	3.23529	3.5	3	3.75	2.8	3	0	0	3
213	184	2	1	1	2	2	1	3	3	4	3	4	4	4	4	4	3	3	4	4	4	4	3	3	3	3	3	3	3	4	3	3	4	3	3	3	153	3.25	3.52941	3.25	3.5	3.25	2.6	3	0	0	3.5
214	132	2	1	1	2	1	2	5	5	5	5	2	2	2	4	4	4	4	4	4	4	5	4	4	4	4	2	2	4	4	4	4	4	4	4	4	172	5	3.47059	4	4	4	2	3.5	0	1	5
215	182	2	1	1	2	1	2	5	4	4	4	3	1	1	3	4	3	4	5	4	4	5	5	4	4	3	3	3	4	4	5	5	4	4	3	4	180	4.25	3.47059	4.5	3.75	3.75	3.6	4.5	0	1	4
216	213	2	1	1	2	1	4	3	3	3	2	4	2	2	4	4	4	4	4	4	4	4	4	4	4	3	2	2	3	4	3	3	4	4	4	4	176	2.75	3.47059	3.25	3.5	4	5	4.5	0	1	2.5
217	304	2	1	1	2	2	1	4	5	4	4	4	3	2	3	4	3	3	4	4	4	4	3	3	3	3	3	3	4	4	4	4	4	4	3	3	160	4.25	3.29412	4	3.25	3.5	2	4	0	0	4
218	219	2	1	1	2	2	1	5	5	5	5	4	3	2	1	3	4	3	4	5	5	5	3	3	1	1	1	1	3	4	3	3	4	3	3	4	167	5	2.88235	3.25	3	3.5	5	3.75	0	0	5
219	159	2	2	5	2	1	2	5	5	5	3	3	2	2	3	4	3	3	5	5	5	5	3	3	3	2	3	3	3	4	4	4	5	5	5	5	184	4.5	3.35294	3.75	5	5	2	4.75	0	1	4
220	307	1	2	3	1	1	3	4	5	4	3	1	3	2	3	4	2	3	5	4	5	4	2	3	4	2	3	1	2	5	4	3	5	4	4	5	154	4	3	3.5	2.5	4.5	2.4	3.75	1	1	3.5
221	232	2	1	1	1	1	3	3	4	3	5	3	2	3	3	3	3	4	4	2	4	4	3	3	3	3	3	3	2	4	3	2	4	3	3	4	156	3.75	3.11765	2.75	3	3.5	3.8	3.5	0	1	4
223	216	2	1	1	2	1	3	4	4	4	4	3	1	2	4	4	4	4	4	4	4	4	4	5	4	3	3	4	4	4	4	4	4	3	3	4	168	4	3.58824	4	3.5	3.5	3	3.25	0	1	4
225	159	2	1	1	2	2	1	4	4	4	4	3	1	2	3	3	5	5	5	3	4	4	4	4	3	3	3	4	4	4	4	4	4	4	4	4	168	4	3.47059	4	3	4	3	3.5	0	0	4
226	120	2	1	1	2	2	2	4	4	4	4	4	2	4	4	4	4	4	4	4	4	4	4	4	4	4	4	4	4	4	4	4	4	4	4	4	186	4	3.88235	4	4	4	4	4	0	0	4
227	233	2	2	5	2	2	1	4	3	4	3	2	2	3	2	2	4	4	5	5	4	4	5	4	4	2	3	3	4	4	4	4	4	4	4	4	174	3.5	3.41176	4	4	4	3.2	4.5	0	0	3.5
228	143	2	2	5	1	1	2	4	4	3	3	1	1	1	3	4	4	3	4	4	4	4	4	3	4	3	2	3	4	4	4	4	4	4	4	3	164	3.5	3.05882	4	3.5	3.75	3.8	3.5	0	1	3
229	295	2	2	5	1	1	2	5	5	5	4	2	1	2	4	4	4	4	5	4	4	5	4	4	3	4	2	2	4	4	4	4	4	4	5	5	187	4.75	3.41176	4	4.25	4.5	4.6	4	0	1	4.5
230	468	2	2	4	2	2	1	4	2	4	4	2	2	3	4	5	5	4	5	4	5	5	5	4	5	5	4	5	5	4	5	5	4	5	5	4	197	3.5	4.23529	4.75	4.75	4.5	2.4	4.75	0	0	4
231	295	2	3	5	2	2	3	3	3	3	3	2	1	2	4	4	3	4	4	4	4	4	4	3	3	2	4	4	4	4	4	4	4	4	3	4	170	3	3.29412	4	3.75	3.75	4	4	0	0	3
232	192	2	1	1	2	2	2	4	4	4	3	4	3	4	3	3	3	3	4	4	3	4	3	3	3	3	2	2	3	3	4	4	4	4	3	4	161	3.75	3.17647	3.5	3.25	3.75	3.6	3.5	0	0	3.5
233	218	2	1	1	1	1	3	5	4	5	4	2	3	2	3	5	3	3	4	5	5	5	3	2	3	2	2	3	4	5	5	3	5	5	3	5	180	4.5	3.23529	4.25	4	4.5	3	4.5	0	1	4.5
234	102	2	2	5	2	2	2	4	4	4	4	2	1	1	4	4	4	4	4	4	4	4	4	4	4	3	4	4	4	4	4	4	4	4	4	4	171	4	3.47059	4	3.75	4	3	3.75	0	0	4
235	174	1	2	5	2	1	2	5	5	5	4	2	2	1	4	5	5	5	5	4	3	4	3	4	2	2	3	4	3	4	4	4	5	4	4	5	181	4.75	3.41176	3.75	3.75	4.5	4	4	1	1	4.5
236	209	2	2	5	1	1	4	3	3	5	5	4	4	4	4	5	4	3	4	2	4	5	4	4	3	4	4	4	3	4	5	3	5	5	5	5	198	4	3.88235	3.75	3.75	5	5	5	0	1	5
237	196	2	2	5	2	2	3	5	4	4	4	2	1	2	3	4	4	4	4	4	4	4	4	5	3	3	4	4	4	4	3	4	4	4	3	4	173	4.25	3.47059	3.75	3.25	3.75	3.8	4	0	0	4
238	242	2	1	5	2	1	4	4	4	3	3	1	1	1	5	5	5	5	5	4	5	5	5	5	5	5	5	5	3	5	3	3	5	5	5	5	196	3.5	4.23529	3.5	4	5	4	5	0	1	3
239	232	2	2	5	2	2	2	5	4	4	3	4	1	1	4	4	4	4	5	4	4	4	4	4	4	3	4	4	4	5	3	4	5	5	3	5	182	4	3.64706	4	4	4.5	3.2	4.25	0	0	3.5
240	146	2	2	5	1	2	2	5	5	4	4	1	1	1	4	5	5	5	5	5	5	5	5	5	5	5	5	5	5	5	5	5	5	5	5	5	209	4.5	4.23529	5	5	5	3	4.75	0	0	4
241	229	2	2	5	2	2	2	5	5	5	5	2	1	2	4	4	3	4	4	5	5	5	4	5	3	3	3	3	5	5	3	5	5	5	5	5	194	5	3.52941	4.5	4	5	3	5	0	0	5
242	397	2	2	5	2	2	2	3	4	4	3	2	2	2	4	4	3	4	4	3	3	4	4	3	1	3	3	2	4	3	3	4	4	3	4	4	153	3.5	3	3.5	3	3.75	3	3.25	0	0	3.5
243	311	2	3	5	2	2	3	4	5	5	4	1	1	1	5	5	5	5	5	5	5	5	5	5	5	5	5	5	4	5	3	4	5	5	5	5	217	4.5	4.29412	4	5	5	5	5	0	0	4.5
245	300	2	1	3	2	1	3	4	2	5	3	2	2	2	4	4	4	4	4	3	3	4	3	3	3	3	2	4	4	4	4	4	4	4	4	4	162	3.5	3.17647	4	3.25	4	3	3.5	0	1	4
246	118	2	2	5	1	1	3	4	3	4	4	3	3	2	4	4	4	4	5	5	5	5	3	4	4	3	3	4	4	4	4	4	4	4	4	4	189	3.75	3.82353	4	4	4	5	4	0	1	4
247	271	2	2	5	2	2	3	5	5	4	4	2	2	2	4	4	4	4	5	4	3	4	3	4	4	3	3	3	4	4	3	3	5	5	4	4	177	4.5	3.41176	3.5	3.25	4.5	3.8	4.25	0	0	4
248	1045	1	2	5	2	1	3	4	4	2	1	4	3	4	4	4	4	4	4	5	5	5	4	4	4	4	4	4	4	4	4	2	4	4	4	5	158	2.75	4.11765	3.5	2	4.25	2	1.75	1	1	1.5
249	173	2	1	1	1	1	3	4	4	4	3	2	2	2	3	4	4	4	4	4	4	4	4	4	2	3	4	3	4	4	4	4	4	4	3	4	175	3.75	3.35294	4	4	3.75	4	4	0	1	3.5
250	311	2	2	3	1	1	3	4	3	3	3	4	2	4	2	4	1	4	4	2	3	4	3	4	4	2	2	3	3	4	3	2	4	2	3	4	147	3.25	3.05882	3	3.25	3.25	2.6	3	0	1	3
251	164	2	2	5	2	1	2	2	2	4	3	2	2	2	4	4	4	4	4	4	4	4	3	4	4	4	3	3	4	4	4	4	5	5	4	4	167	2.75	3.47059	4	3.5	4.5	2.6	4	0	1	3.5
252	3662	1	1	1	2	2	3	4	3	4	3	3	3	3	2	4	4	4	4	4	4	4	4	3	2	2	3	4	4	4	4	4	4	4	2	4	160	3.5	3.35294	4	3.25	3.5	2	4	1	0	3.5
253	140	2	1	1	1	1	2	5	5	5	5	2	1	1	4	5	5	5	5	5	5	5	5	5	5	5	5	5	3	5	5	4	5	5	5	5	215	5	4.29412	4.25	5	5	4	5	0	1	5
254	74	2	2	3	2	1	1	3	5	3	3	3	3	3	2	4	2	3	3	4	3	2	3	3	4	3	2	3	3	3	2	3	3	2	3	3	144	3.5	2.94118	2.75	3.25	2.75	3.4	3.25	0	1	3
257	119	2	2	3	1	1	2	4	2	4	3	4	3	2	4	4	4	4	4	4	4	4	4	4	4	4	4	4	4	4	4	4	4	4	4	4	181	3.25	3.82353	4	4	4	3.8	4	0	1	3.5
258	191	2	2	4	2	2	2	4	4	4	4	4	2	3	4	4	4	4	4	4	4	4	4	4	4	4	4	4	4	4	4	4	4	4	4	4	181	4	3.82353	4	3	4	4	4	0	0	4
259	235	2	2	4	2	2	3	4	4	4	4	3	2	2	4	4	4	4	4	4	4	4	4	4	4	4	3	3	3	4	3	2	4	4	4	4	171	4	3.58824	3	3.25	4	3.8	4	0	0	4
260	243	2	2	4	2	2	2	4	3	4	4	2	2	2	2	4	4	4	4	4	4	4	4	4	3	3	3	4	4	4	3	4	4	4	4	4	171	3.75	3.35294	3.75	4	4	4	3.5	0	0	4
262	114	2	1	2	2	1	2	5	5	4	4	1	1	2	4	5	4	4	4	5	5	5	3	4	4	3	3	3	4	5	4	4	4	5	4	4	190	4.5	3.52941	4.25	5	4.25	3.6	4.25	0	1	4
264	221	2	2	4	1	2	2	3	3	3	3	4	2	2	2	4	3	4	4	3	4	4	3	4	4	3	2	3	4	4	3	2	3	4	3	4	153	3	3.23529	3.25	3	3.5	3.6	3	0	0	3
265	184	1	2	4	2	1	2	4	3	4	5	1	2	1	3	4	3	5	5	3	4	4	3	2	3	2	2	3	4	4	4	4	4	4	3	4	153	4	2.94118	4	3	3.75	2.2	3.75	1	1	4.5
266	133	2	1	2	2	1	1	4	5	4	4	3	2	3	4	4	4	4	4	4	5	4	4	4	4	4	4	4	4	4	4	4	4	4	4	4	186	4.25	3.82353	4	4	4	4	4	0	1	4
267	188	2	1	2	2	2	1	3	5	4	4	2	2	2	4	4	4	4	4	4	4	4	4	4	2	3	3	4	4	4	4	5	4	4	5	5	179	4	3.41176	4.25	4.25	4.5	2.8	4.25	0	0	4
268	215	2	1	2	2	2	4	4	4	4	4	2	2	2	2	4	4	4	4	4	4	4	4	4	4	4	4	4	3	3	4	4	4	4	4	4	178	4	3.52941	3.5	4	4	4	4	0	0	4
269	196	2	2	3	2	2	2	3	1	3	1	3	2	2	4	4	4	4	4	5	4	5	4	4	3	3	2	2	4	4	2	4	4	4	4	5	163	2	3.47059	3.5	3.25	4.25	3.4	3.75	0	0	2
271	227	2	2	3	2	2	2	4	3	4	3	4	3	3	4	4	4	4	4	3	4	4	4	3	4	3	4	4	3	4	4	3	4	4	4	4	175	3.5	3.70588	3.5	3.5	4	4	3.5	0	0	3.5
272	353	2	1	2	2	1	2	4	5	4	4	4	3	4	4	4	3	3	4	5	4	5	3	3	2	3	3	3	3	3	3	3	4	4	3	4	174	4.25	3.52941	3	3.75	3.75	4.6	3.5	0	1	4
273	495	2	2	2	2	2	5	3	5	3	4	4	4	3	1	4	3	4	5	4	4	4	3	2	2	2	2	1	2	4	3	2	4	4	3	4	159	3.75	3.05882	2.75	3.5	3.75	3.4	4	0	0	3.5
274	157	2	1	2	2	2	1	4	5	5	5	4	5	3	5	5	5	5	5	4	5	5	5	4	2	3	4	4	4	4	3	3	4	4	3	4	186	4.75	4.29412	3.5	3.25	3.75	2.6	5	0	0	5
275	146	2	1	3	2	1	3	5	5	5	5	1	1	1	5	5	5	5	5	5	5	5	5	5	3	4	4	4	5	5	3	4	5	5	5	5	209	5	4	4.25	5	5	3.8	5	0	1	5
276	156	2	2	3	2	2	3	3	3	4	4	2	2	2	3	4	4	4	4	4	4	4	3	3	4	3	3	4	4	4	3	4	4	4	4	4	172	3.5	3.35294	3.75	3.5	4	4	4	0	0	4
277	433	1	1	2	2	2	1	5	3	4	5	3	3	3	4	3	4	5	5	3	4	5	5	4	4	3	4	4	4	5	5	4	4	4	4	5	182	4.25	3.88235	4.5	2.5	4.25	3.4	3.75	1	0	4.5
278	164	1	2	5	1	2	1	1	1	1	1	2	2	2	5	4	4	5	5	4	4	4	5	5	3	5	4	5	4	4	4	3	5	5	5	5	176	1	4	3.75	4	5	3.8	4	1	0	1
279	197	1	2	3	2	1	3	5	3	4	5	2	2	2	3	4	4	4	5	5	5	5	5	5	3	2	3	4	4	4	3	4	4	4	3	4	179	4.25	3.70588	3.75	3.25	3.75	4	4	1	1	4.5
280	175	2	2	5	2	2	2	5	4	4	3	2	1	2	4	4	4	4	5	4	4	4	4	4	4	3	3	4	4	4	4	4	4	4	5	5	183	4	3.52941	4	3.25	4.5	4.8	4	0	0	3.5
281	206	2	2	4	1	1	2	4	3	4	4	4	3	2	3	4	4	4	4	4	4	4	4	4	2	4	3	4	4	3	4	4	4	4	3	4	168	3.75	3.58824	3.75	3	3.75	2.8	4	0	1	4
282	100	2	2	3	2	1	3	4	4	4	3	3	3	4	4	4	3	4	4	4	4	4	4	3	4	3	3	4	4	4	4	4	4	4	4	4	175	3.75	3.64706	4	3.25	4	4	4	0	1	3.5
283	415	1	1	2	1	1	2	4	3	4	3	1	3	2	3	4	3	4	4	4	4	4	3	4	2	3	3	3	4	3	4	3	4	4	4	4	156	3.5	3.17647	3.5	2.75	4	2.4	4	1	1	3.5
284	327	1	2	2	2	2	2	4	4	4	4	2	1	2	4	5	5	4	5	3	5	5	4	4	4	3	3	4	4	5	5	4	3	3	3	5	174	4	3.70588	4.5	3	3.5	3.2	3.25	1	0	4
285	784	2	2	3	2	1	3	4	2	4	3	3	2	2	3	3	4	4	5	4	5	4	4	4	3	3	3	4	3	4	4	3	5	3	4	4	170	3.25	3.52941	3.5	3.5	4	4.2	3.25	0	1	3.5
286	195	2	1	3	2	1	2	4	4	4	3	4	4	4	3	4	3	4	4	4	4	4	4	3	3	3	2	3	4	4	3	4	3	3	4	4	166	3.75	3.52941	3.75	3	3.5	3.6	3.5	0	1	3.5
287	362	2	2	4	1	2	2	5	5	5	5	4	2	2	4	4	4	4	4	5	4	5	4	4	4	4	3	3	4	4	4	4	4	4	2	4	178	5	3.76471	4	4	3.5	2	4	0	0	5
289	342	2	2	4	2	2	2	4	4	5	5	3	2	2	5	5	5	5	3	5	5	5	5	5	5	5	4	4	5	5	5	5	5	5	5	5	213	4.5	4.29412	5	5	5	3.4	5	0	0	5
290	345	2	2	5	2	2	2	3	2	3	2	2	3	2	3	5	3	4	4	5	5	5	3	4	4	3	4	4	3	4	3	4	4	4	3	4	165	2.5	3.70588	3.5	3.5	3.75	2	3.75	0	0	2.5
291	348	2	1	1	2	2	3	4	3	4	4	2	1	2	5	5	4	5	4	5	5	5	4	4	4	3	3	4	4	4	5	4	5	4	3	4	187	3.75	3.82353	4.25	3.75	4	4	4.5	0	0	4
292	199	1	2	3	2	2	1	3	2	3	3	2	2	2	2	3	2	4	4	4	4	4	2	2	2	2	2	3	2	4	3	2	4	4	3	4	136	2.75	2.70588	2.75	3.25	3.75	2	2.75	1	0	3
293	152	2	2	4	2	2	1	4	3	2	2	5	1	1	1	4	4	4	5	2	5	5	2	3	3	2	2	1	2	4	4	2	4	4	2	4	153	2.75	2.94118	3	3.5	3.5	3.8	3.25	0	0	2
294	186	2	1	1	1	1	2	4	5	3	3	3	4	4	1	4	1	3	4	4	3	4	3	3	2	2	2	2	4	4	3	4	3	3	3	4	139	3.75	2.88235	3.75	3.5	3.25	1	3.25	0	1	3
295	180	2	1	2	1	1	4	4	4	5	5	2	2	3	4	4	4	4	4	5	4	5	4	4	4	4	4	4	4	4	5	4	4	4	4	4	194	4.5	3.82353	4.25	4	4	3.8	4.5	0	1	5
296	593	2	2	2	2	2	2	3	5	4	3	4	3	4	3	4	3	3	4	3	4	4	3	3	3	3	3	3	3	4	3	4	4	4	3	4	157	3.75	3.35294	3.5	3	3.75	2	3.75	0	0	3.5
297	168	2	2	2	2	2	2	4	4	4	3	2	2	2	2	4	3	4	4	4	4	4	3	3	2	2	2	3	3	4	4	3	4	4	4	4	160	3.75	2.94118	3.5	3.5	4	3.4	3.5	0	0	3.5
298	204	1	2	3	2	1	2	4	2	4	3	2	3	2	3	3	4	4	4	4	4	4	3	4	4	3	3	3	4	4	5	4	4	4	4	4	172	3.25	3.35294	4.25	3.5	4	3.4	4	1	1	3.5
299	124	2	2	5	2	2	3	4	4	3	3	3	3	3	3	3	4	4	4	4	4	4	4	4	4	4	3	3	3	4	4	3	3	3	3	3	155	3.5	3.58824	3.5	3	3	2.8	3	0	0	3
300	142	2	2	4	2	2	2	3	2	4	2	3	3	3	3	3	3	4	4	4	4	4	4	4	4	4	4	3	4	4	4	4	4	4	4	4	173	2.75	3.58824	4	4	4	3.4	4	0	0	3
301	227	2	2	5	2	2	3	5	4	4	4	3	2	3	5	4	3	4	4	5	5	5	4	4	5	3	4	4	5	4	4	4	4	4	4	4	189	4.25	3.94118	4.25	4	4	4	4	0	0	4
302	163	1	3	5	1	1	2	4	3	4	3	3	3	3	3	3	3	3	3	3	3	3	3	3	3	3	3	3	3	3	3	3	3	3	3	3	143	3.5	3	3	3	3	3	3	1	1	3.5
303	428	2	3	5	1	1	3	4	5	3	3	4	5	5	1	2	3	4	4	5	4	5	1	1	1	1	1	1	3	3	2	2	3	4	1	5	146	3.75	2.82353	2.5	1.75	3.25	5	3.25	0	1	3
306	152	2	2	5	1	2	2	3	3	3	3	3	3	3	3	3	3	3	3	3	3	4	4	4	4	4	3	4	4	4	4	3	4	4	4	4	168	3	3.35294	3.75	3	4	4	4	0	0	3
308	199	2	2	4	2	2	2	4	3	3	4	2	2	2	4	4	4	4	5	4	5	5	3	5	3	2	3	3	3	4	4	3	4	5	4	5	182	3.5	3.52941	3.5	3.75	4.5	4.6	4	0	0	3.5
309	212	1	2	5	2	2	1	4	4	4	4	2	2	2	2	4	3	4	5	4	4	4	3	4	3	1	3	3	3	4	4	4	4	4	4	4	167	4	3.11765	3.75	4	4	3	4	1	0	4
310	265	2	1	1	2	2	3	5	3	4	5	2	1	2	5	5	5	4	4	5	3	4	5	5	5	4	5	5	4	4	4	3	5	4	4	4	186	4.25	4.05882	3.75	4	4.25	3.2	4	0	0	4.5
311	150	2	2	5	1	2	2	4	5	4	4	3	3	2	3	3	3	4	5	4	5	5	5	3	3	3	3	4	4	4	4	4	4	4	4	4	169	4.25	3.58824	4	4	4	1.4	4	0	0	4
312	211	2	2	2	2	2	2	3	3	4	4	1	1	1	3	4	3	4	4	3	4	3	4	4	3	3	3	3	3	3	4	3	2	2	2	2	135	3.5	3	3.25	2	2	3	3	0	0	4
313	145	1	1	1	2	1	4	5	3	5	5	1	3	1	5	5	5	5	5	5	5	5	5	5	5	5	5	5	5	5	5	5	5	5	5	5	223	4.5	4.41176	5	5	5	5	5	1	1	5
314	153	1	1	1	1	1	2	4	3	4	5	2	3	2	4	5	5	5	4	3	4	5	5	4	4	2	3	4	4	5	4	3	4	4	4	5	186	4	3.76471	4	4	4.25	3.6	4.25	1	1	4.5
315	465	2	2	1	2	2	3	5	4	5	4	3	1	2	3	4	4	4	5	4	4	5	4	4	4	3	3	4	4	5	4	4	4	4	4	4	186	4.5	3.58824	4.25	3	4	4.2	4.5	0	0	4.5
317	83	2	2	2	2	2	2	4	5	5	3	3	4	3	3	4	4	4	3	3	4	4	3	3	4	4	3	4	4	3	2	4	4	4	4	3	172	4.25	3.52941	3.25	3.5	3.75	4	4	0	0	4
318	131	2	2	4	1	1	3	3	2	3	3	3	3	4	3	3	3	3	2	3	3	3	3	3	3	3	3	3	3	3	3	3	3	3	3	3	140	2.75	3	3	3	3	3	3	0	1	3
319	171	2	2	2	2	1	2	5	3	4	3	3	3	3	3	3	3	4	4	3	3	3	3	3	3	3	3	3	3	3	3	3	4	4	3	4	163	3.75	3.11765	3	3	3.75	5	3.25	0	1	3.5
320	158	2	1	1	2	1	3	3	4	4	5	3	3	3	4	4	4	4	4	5	5	5	5	4	4	4	4	3	3	4	4	3	4	4	4	4	189	4	4	3.5	4	4	3.8	5	0	1	4.5
321	134	2	2	2	1	2	2	5	5	5	3	1	3	5	1	3	5	3	5	4	5	5	5	3	1	2	2	2	5	5	2	1	3	3	3	5	156	4.5	3.23529	3.25	3.25	3.5	2	3	0	0	4
322	185	1	2	1	2	2	1	5	4	5	4	4	2	2	4	5	5	4	4	4	4	4	4	5	5	5	5	4	3	4	3	3	4	4	5	5	196	4.5	4.11765	3.25	3.25	4.5	4.8	4	1	0	4.5
323	165	2	2	3	2	2	2	4	4	4	4	2	1	2	4	4	4	4	4	4	4	4	4	4	3	3	4	4	4	4	4	4	4	4	3	4	171	4	3.47059	4	3	3.75	4	4	0	0	4
324	177	1	2	5	1	1	1	5	5	4	3	2	2	2	3	3	4	3	4	3	3	3	2	2	2	2	2	3	3	3	4	3	4	3	3	4	142	4.25	2.64706	3.25	3	3.5	2	3.25	1	1	3.5
325	239	2	2	5	2	2	2	5	4	3	3	4	1	4	2	4	4	4	4	4	4	4	3	3	2	2	2	4	4	4	3	5	3	4	4	4	158	3.75	3.23529	4	3.5	3.75	2	3.5	0	0	3
326	228	1	2	5	2	1	2	4	3	4	4	3	3	3	3	4	4	4	4	3	4	4	4	3	4	4	4	3	4	4	4	3	4	4	4	4	179	3.75	3.58824	3.75	4	4	4	4	1	1	4
327	220	2	1	3	2	2	3	4	5	4	3	3	1	5	4	3	2	3	4	4	4	3	3	3	2	3	3	2	3	3	2	1	3	3	3	3	142	4	3.05882	2.25	2	3	3	3.25	0	0	3.5
328	201	2	2	4	2	2	2	5	5	5	5	3	2	2	3	4	5	5	5	5	5	5	5	5	3	3	3	2	3	3	2	3	4	4	4	4	179	5	3.82353	2.75	4	4	3	4	0	0	5
329	190	2	1	1	1	1	3	5	4	3	4	2	1	1	3	4	4	5	5	4	5	5	4	3	2	3	4	3	4	4	3	5	4	4	4	4	163	4	3.41176	4	3.5	4	1.8	3.5	0	1	3.5
330	169	2	2	4	1	1	3	3	1	3	3	3	3	3	3	4	3	4	5	3	3	3	3	3	1	1	1	2	3	3	3	3	3	3	3	3	127	2.5	2.82353	3	3	3	2.2	1.75	0	1	3
331	307	2	2	3	2	2	2	4	5	4	4	3	1	1	4	5	4	5	5	5	5	5	4	4	4	4	4	4	4	4	5	4	4	5	5	5	193	4.25	3.94118	4.25	4	4.75	3	5	0	0	4
332	371	2	1	1	2	1	3	3	3	4	4	2	1	2	4	5	5	5	5	5	5	5	4	5	4	4	3	4	3	5	3	3	5	4	4	5	185	3.5	4	3.5	3.5	4.5	3	4.5	0	1	4
333	171	2	2	5	1	2	2	4	5	4	4	2	1	2	4	4	2	4	5	5	5	5	5	3	4	4	4	4	4	4	4	4	4	4	4	4	184	4.25	3.70588	4	4	4	4	4	0	0	4
334	495	2	2	3	2	2	2	3	2	2	3	2	2	2	2	4	3	4	4	4	4	4	2	3	1	1	1	1	4	4	2	2	2	2	3	4	134	2.5	2.58824	3	2.25	2.75	3.2	3.75	0	0	2.5
336	220	2	1	2	2	2	2	5	4	4	3	2	1	2	4	4	3	4	4	4	4	5	4	3	3	3	4	3	4	4	4	4	4	4	4	4	175	4	3.35294	4	4	4	3.6	4	0	0	3.5
337	203	2	2	2	2	2	2	5	5	4	4	2	1	2	3	5	5	5	5	5	5	5	4	4	2	3	2	3	4	5	3	4	5	4	3	5	177	4.5	3.58824	4	4.5	4.25	1.2	4	0	0	4
338	248	2	1	2	2	2	2	5	5	5	4	2	1	2	3	3	4	5	5	4	5	5	5	4	3	3	4	3	3	5	5	5	5	5	5	5	180	4.75	3.58824	4.5	4.5	5	1	4.5	0	0	4.5
339	260	2	1	2	2	2	1	3	4	3	3	2	2	3	3	4	4	3	4	4	4	4	4	3	3	3	3	3	4	4	4	4	4	4	3	3	160	3.25	3.29412	4	3.25	3.5	3	3.25	0	0	3
340	168	2	2	2	2	2	2	4	4	3	3	3	2	2	3	3	4	4	4	4	4	4	4	4	4	4	4	4	4	4	4	3	4	4	4	4	169	3.5	3.58824	3.75	3.5	4	3	4	0	0	3
341	270	2	1	2	2	2	2	3	2	3	3	4	3	4	3	3	3	3	4	4	4	4	3	3	2	2	1	2	3	4	3	2	4	3	3	4	144	2.75	3.05882	3	2.5	3.5	2.8	3	0	0	3
342	218	2	2	2	2	2	1	5	4	5	4	3	2	3	5	5	5	5	5	5	5	5	5	5	4	3	4	4	5	4	4	4	5	5	4	3	194	4.5	4.29412	4.25	5	4.25	2.4	4	0	0	4.5
343	216	2	2	2	2	2	1	4	3	4	4	2	1	2	4	5	4	4	4	4	4	5	4	4	4	3	3	3	3	4	4	4	4	4	3	4	169	3.75	3.52941	3.75	3	3.75	3.8	3.5	0	0	4
344	729	2	1	2	2	2	1	3	3	4	4	3	2	2	3	4	4	5	4	5	5	5	3	3	3	3	3	3	4	4	4	4	4	4	4	4	163	3.5	3.52941	4	4	4	1.4	3.5	0	0	4
345	260	2	2	2	2	2	2	4	3	4	4	2	2	2	3	3	3	3	4	3	4	4	3	3	3	2	3	3	3	4	3	3	4	3	3	2	144	3.75	2.94118	3.25	2	3	3	3.75	0	0	4
346	580	2	1	2	2	2	2	4	4	4	4	2	3	3	3	4	3	4	4	4	4	4	3	3	3	3	3	3	3	4	4	4	4	4	3	3	157	4	3.29412	3.75	3	3.5	2	3.75	0	0	4
347	382	2	2	2	2	2	2	5	5	5	4	2	1	2	3	3	4	4	5	3	4	4	3	3	3	3	3	3	4	4	4	4	3	3	3	3	162	4.75	3.11765	4	3	3	4	3.5	0	0	4.5
348	203	1	2	2	2	2	2	5	5	5	5	2	2	2	3	4	4	4	5	4	5	5	5	4	4	3	4	3	5	5	5	5	5	5	5	5	208	5	3.70588	5	5	5	4	5	1	0	5
349	425	2	1	2	2	1	2	5	5	5	4	3	1	1	5	5	5	5	5	5	5	5	4	4	3	3	2	4	4	5	5	5	5	5	4	4	194	4.75	3.82353	4.75	2.5	4.5	3.8	5	0	1	4.5
350	135	1	2	3	2	2	2	5	2	4	4	1	1	1	5	5	5	5	5	1	4	4	4	4	4	4	4	4	4	4	4	4	4	4	4	4	180	3.75	3.58824	4	4	4	4	4	1	0	4
351	351	2	2	3	2	1	2	5	5	5	3	3	1	2	4	4	4	4	4	3	4	4	4	4	2	3	2	3	3	4	3	3	4	3	3	4	149	4.5	3.23529	3.25	2	3.5	2.8	2.75	0	1	4
352	222	2	2	3	2	2	2	5	3	3	3	2	2	2	3	3	3	4	4	5	5	4	4	3	3	3	4	3	4	4	4	4	4	4	4	4	159	3.5	3.35294	4	3	4	1.8	4	0	0	3
353	121	1	2	2	2	2	2	4	4	4	3	4	3	3	4	4	3	4	3	3	5	5	4	4	4	4	4	4	4	4	5	4	5	4	4	4	184	3.75	3.82353	4.25	4.25	4.25	3.8	3.5	1	0	3.5
354	174	2	1	2	2	2	2	5	5	4	4	3	3	3	3	3	4	4	4	4	3	4	4	3	3	3	3	3	3	3	3	3	4	3	3	4	152	4.5	3.35294	3	3	3.5	2	3.25	0	0	4
355	211	2	2	3	2	2	3	2	5	1	1	4	3	4	2	2	3	4	3	4	3	3	2	3	2	2	2	2	1	3	1	1	4	2	2	4	122	2.25	2.82353	1.5	2	3	3.8	2	0	0	1
356	246	2	2	3	2	2	3	5	5	5	3	4	2	2	3	4	4	4	4	5	5	5	4	4	3	3	3	3	3	4	2	3	4	3	3	4	165	4.5	3.64706	3	3.25	3.5	3	3.25	0	0	4
357	272	2	2	5	2	2	3	3	2	4	3	3	4	3	3	4	4	4	4	4	4	4	4	4	3	4	3	3	3	4	3	3	4	4	4	4	175	3	3.64706	3.25	4	4	4	4	0	0	3.5
358	262	2	2	5	1	1	3	4	2	3	2	3	3	3	2	4	2	3	4	3	4	4	3	2	1	1	3	1	3	4	3	3	4	4	3	4	144	2.75	2.70588	3.25	2.75	3.75	3.4	3	0	1	2.5
359	341	1	2	5	1	1	3	3	2	4	3	2	3	2	3	4	4	4	5	4	5	5	4	4	3	2	3	3	5	4	5	5	4	4	3	5	178	3	3.52941	4.75	2.75	4	5	4	1	1	3.5
360	190	2	2	5	2	2	1	5	4	4	3	3	3	3	3	3	3	4	4	4	4	5	3	4	3	3	2	3	4	4	4	4	4	3	3	4	156	4	3.35294	4	3	3.5	2	3.25	0	0	3.5
361	169	2	2	5	1	1	3	5	5	4	3	3	2	3	3	4	4	4	4	5	5	5	3	3	3	3	3	3	4	4	3	4	3	3	3	4	165	4.25	3.52941	3.75	3.25	3.25	2.2	3.75	0	1	3.5
362	179	2	2	5	2	1	3	4	3	5	5	3	3	3	5	5	3	3	5	4	4	5	3	3	4	3	3	3	4	4	4	3	5	5	5	5	198	4.25	3.64706	3.75	4.5	5	5	5	0	1	5
363	256	2	2	5	2	2	2	3	3	4	3	3	2	3	4	4	3	4	4	4	4	4	3	3	3	3	3	3	3	4	4	3	4	3	3	3	162	3.25	3.35294	3.5	3.25	3.25	3.2	4	0	0	3.5
364	183	2	3	5	1	2	2	4	4	4	4	3	2	3	3	4	4	3	4	4	4	5	3	4	3	3	2	3	3	4	3	3	4	4	3	4	163	4	3.35294	3.25	3	3.75	3.2	3.5	0	0	4
365	217	2	2	5	2	2	3	4	2	3	3	2	2	3	3	4	4	4	4	4	4	4	3	4	4	3	3	3	4	4	3	4	4	4	4	4	166	3	3.41176	3.75	3	4	3.8	4	0	0	3
366	81	2	2	5	1	1	3	4	5	3	3	3	2	3	3	3	3	3	3	3	3	3	3	3	3	3	3	3	3	3	3	3	3	3	3	3	143	3.75	2.94118	3	3	3	3	3	0	1	3
367	239	2	2	5	2	2	1	4	2	4	2	3	3	4	1	3	1	3	5	4	4	4	1	1	1	1	3	1	2	4	4	3	4	4	3	4	135	3	2.52941	3.25	2.5	3.75	2.2	3.25	0	0	3
368	391	2	2	5	2	1	2	5	5	5	3	2	1	1	3	5	1	5	5	4	5	5	3	3	1	4	1	2	4	5	4	4	5	5	5	5	190	4.5	3	4.25	4	5	5	5	0	1	4
369	198	2	2	5	1	1	2	5	4	4	4	2	2	2	3	4	4	4	5	4	4	5	4	3	4	3	3	3	4	4	4	4	4	4	3	4	172	4.25	3.47059	4	3.25	3.75	3.4	3.75	0	1	4
370	129	1	1	1	2	2	1	5	5	3	3	4	3	3	4	3	3	3	3	3	3	3	3	3	3	3	3	3	3	3	3	3	3	3	3	3	147	4	3.11765	3	3	3	3	3	1	0	3
371	154	2	1	1	2	2	1	5	4	5	5	1	1	1	4	5	5	4	4	4	4	4	4	4	4	4	4	4	4	4	4	3	4	4	4	4	183	4.75	3.58824	3.75	4	4	4	4	0	0	5
372	164	2	2	1	2	2	2	4	4	4	4	2	2	2	4	4	3	4	4	4	4	5	5	5	4	4	3	4	4	4	5	4	4	5	5	5	185	4	3.70588	4.25	4	4.75	2.8	4.75	0	0	4
373	204	2	1	1	2	2	2	5	5	5	5	1	1	1	4	5	5	5	5	4	4	4	4	4	4	4	4	4	4	4	4	4	4	4	4	4	187	5	3.70588	4	4	4	4	4	0	0	5
374	90	1	1	1	1	1	3	5	5	5	5	1	1	1	5	5	5	5	5	4	4	5	5	5	5	5	5	5	5	5	3	5	5	5	5	5	219	5	4.17647	4.5	5	5	5	5	1	1	5
375	112	2	1	1	1	1	3	4	4	4	5	2	1	2	3	3	4	4	4	4	4	4	4	4	4	4	4	4	4	4	4	4	4	4	4	4	176	4.25	3.47059	4	4	4	3.2	4	0	1	4.5
376	180	2	1	1	1	2	3	5	4	5	5	3	1	3	5	5	4	5	5	4	4	4	3	4	4	4	3	4	4	4	4	4	4	4	3	4	180	4.75	3.82353	4	3.75	3.75	3	4	0	0	5
377	118	2	1	1	2	2	1	5	4	4	3	4	3	3	2	3	3	3	3	3	3	3	3	3	3	3	3	3	3	3	3	3	3	3	3	3	145	4	3	3	3	3	3	3	0	0	3.5
378	187	2	2	1	2	2	2	4	4	4	4	2	1	1	3	4	3	4	4	4	4	4	4	4	4	3	3	3	4	4	4	4	4	4	3	4	172	4	3.23529	4	3.75	3.75	4	4	0	0	4
379	293	2	2	3	2	2	1	1	2	3	2	4	3	3	3	3	3	4	3	4	3	4	3	4	4	3	3	3	3	3	3	3	3	3	3	3	147	2	3.35294	3	3	3	3	3	0	0	2.5
380	157	1	2	3	2	1	2	4	5	5	5	1	1	1	5	5	5	5	5	4	5	5	5	5	5	5	5	5	5	5	5	5	5	5	5	5	221	4.75	4.23529	5	5	5	5	5	1	1	5
381	120	2	2	3	2	2	1	3	4	3	3	2	2	2	3	3	3	3	3	3	3	3	3	3	3	3	3	3	3	3	3	3	3	3	3	3	139	3.25	2.82353	3	3	3	3	3	0	0	3
382	318	2	1	1	2	2	1	5	4	4	4	2	1	1	3	2	3	4	4	4	4	4	4	4	4	3	2	3	4	4	4	4	4	4	4	4	171	4.25	3.05882	4	4	4	3.8	4	0	0	4
383	150	2	1	1	2	1	2	3	2	4	3	3	2	2	3	4	4	4	5	4	4	4	4	4	3	3	3	3	4	4	4	3	4	4	4	4	168	3	3.47059	3.75	4	4	3	4	0	1	3.5
384	222	1	1	1	1	2	2	3	3	4	3	2	2	2	4	4	4	4	5	4	4	4	4	3	2	1	3	3	4	4	4	4	4	4	3	4	169	3.25	3.23529	4	4	3.75	3.6	4	1	0	3.5
385	213	2	1	1	2	1	2	3	3	4	4	2	2	2	3	3	4	4	4	3	3	4	4	3	2	2	2	2	4	4	4	4	4	4	4	4	160	3.5	2.88235	4	3	4	4	4	0	1	4
386	163	2	2	3	1	1	3	4	4	3	3	3	3	3	3	3	3	3	3	3	3	3	3	3	3	3	3	3	3	3	3	3	3	3	3	3	148	3.5	3	3	3	3	4	3	0	1	3
387	58	1	1	1	1	2	3	3	4	4	3	3	3	3	3	3	3	4	3	3	3	3	3	3	3	3	3	3	3	3	4	3	3	3	3	3	145	3.5	3.05882	3.25	3	3	3	3	1	0	3.5
388	167	2	2	1	1	2	2	5	5	5	5	3	3	2	4	4	4	4	4	4	4	4	4	4	4	4	4	4	4	4	4	4	4	4	4	4	183	5	3.76471	4	4	4	3	4	0	0	5
389	193	2	2	1	2	1	2	5	4	4	4	2	1	1	4	5	5	5	5	4	4	4	4	5	4	4	4	4	3	3	3	3	4	4	4	4	187	4.25	3.82353	3	4	4	5	4	0	1	4
390	199	2	1	1	2	2	1	5	5	4	4	2	2	2	4	4	4	4	4	4	4	5	4	4	4	2	2	2	4	4	4	4	4	4	3	4	176	4.5	3.35294	4	4	3.75	3.6	4	0	0	4
391	103	2	2	3	2	2	1	5	5	5	5	3	3	3	3	3	3	3	3	3	3	3	3	3	3	3	3	3	3	3	3	3	3	3	3	3	149	5	3	3	3	3	3	3	0	0	5
392	292	2	1	1	2	2	3	3	2	4	3	3	2	2	4	4	2	4	5	5	4	5	4	4	4	3	3	4	4	4	4	4	5	5	4	5	190	3	3.64706	4	5	4.75	4	4	0	0	3.5
393	303	2	2	3	1	1	2	5	4	3	3	2	1	3	3	4	3	4	5	4	5	5	3	4	3	3	3	4	4	4	4	4	5	3	3	4	172	3.75	3.47059	4	2.5	3.75	4.4	3.5	0	1	3
394	334	1	2	1	2	2	2	5	5	5	5	2	1	1	4	5	5	5	5	5	5	5	4	5	4	5	4	5	3	5	5	4	5	5	5	5	208	5	4.11765	4.25	4	5	4.2	4.75	1	0	5
395	146	2	1	1	2	2	2	4	3	4	4	1	1	1	4	4	4	4	4	4	4	4	4	4	4	4	4	4	4	4	4	4	4	4	4	4	178	3.75	3.47059	4	4	4	4	4	0	0	4
396	406	2	1	1	2	2	2	5	5	4	3	3	2	2	1	4	3	3	4	3	4	4	3	3	3	2	2	2	3	4	3	3	4	4	3	4	155	4.25	2.82353	3.25	3.75	3.75	2.8	3.75	0	0	3.5
397	320	2	2	4	2	2	2	5	5	4	4	2	3	2	3	4	5	3	3	3	3	4	3	4	3	3	4	4	3	4	4	3	4	4	4	4	167	4.5	3.29412	3.5	4	4	3.2	3.5	0	0	4
398	385	2	2	3	2	2	1	5	4	4	3	2	2	3	3	4	4	4	4	3	4	4	4	4	3	3	3	4	3	4	3	2	4	3	2	4	150	4	3.41176	3	3	3.25	2	3	0	0	3.5
399	435	2	1	1	2	2	2	5	5	5	5	2	1	3	2	5	5	5	4	4	4	5	4	4	4	3	4	4	4	4	4	4	5	4	4	5	187	5	3.70588	4	2.75	4.5	4	4	0	0	5
400	156	2	1	1	1	2	1	3	3	5	4	2	2	2	5	5	4	4	4	5	5	5	5	2	4	3	4	4	4	4	4	4	4	4	4	4	184	3.75	3.82353	4	4	4	4	4	0	0	4.5
401	327	2	1	1	2	2	2	4	3	4	4	2	1	2	4	5	4	4	4	4	4	5	3	3	4	3	3	4	4	4	4	4	4	4	4	4	175	3.75	3.47059	4	3.75	4	3.6	4	0	0	4
402	427	2	2	3	2	2	1	5	5	5	5	2	2	2	4	4	3	4	4	3	4	5	4	4	3	3	3	4	4	4	3	4	3	4	3	4	172	5	3.41176	3.75	2.75	3.5	3.4	3.75	0	0	5
403	183	2	1	1	2	2	2	3	5	3	3	2	2	3	2	4	3	3	5	5	5	5	3	3	2	2	2	2	4	4	4	4	4	4	4	4	171	3.5	3.11765	4	4	4	4	4	0	0	3
404	248	2	2	3	2	2	2	5	4	4	4	2	2	5	3	4	3	4	4	4	4	4	4	3	3	3	3	3	4	4	4	3	4	3	4	4	169	4.25	3.41176	3.75	3	3.75	3.2	4	0	0	4
405	500	2	2	3	2	2	2	4	5	3	4	2	1	2	3	4	3	4	4	4	4	4	4	2	4	3	3	4	3	4	4	4	4	4	4	4	165	4	3.23529	3.75	3.5	4	3.2	4	0	0	3.5
406	358	2	1	1	2	2	3	4	4	4	4	3	2	3	3	4	4	4	4	4	4	4	4	4	4	3	4	4	4	4	4	4	4	4	4	4	173	4	3.64706	4	3.5	4	3	3.5	0	0	4
407	479	1	2	3	1	2	1	3	3	5	3	1	1	1	5	5	5	5	5	5	5	5	5	5	5	4	4	5	3	5	3	3	5	5	5	5	184	3.5	4.17647	3.5	2.25	5	2.6	4.5	1	0	4
408	376	1	2	4	2	2	2	4	4	4	3	3	1	3	3	5	4	4	4	3	4	4	4	4	4	3	3	3	3	3	3	3	3	3	3	3	162	3.75	3.47059	3	3	3	4	4.25	1	0	3.5
409	199	2	1	1	1	2	3	4	4	4	3	2	1	1	4	4	4	4	4	4	4	4	4	4	4	4	4	4	3	4	3	3	4	4	3	4	177	3.75	3.52941	3.25	3.75	3.75	4	5	0	0	3.5
410	350	2	1	1	2	2	1	3	3	4	4	2	1	2	3	4	4	4	4	3	3	5	4	4	3	3	4	3	4	4	4	4	4	3	3	4	169	3.5	3.29412	4	4	3.5	3.6	3.75	0	0	4
411	907	2	2	3	2	2	2	1	1	4	4	2	1	2	3	4	4	3	4	3	4	5	4	4	3	3	3	3	2	3	4	3	4	4	4	4	159	2.5	3.23529	3	3.25	4	3.8	3.5	0	0	4
412	397	1	2	1	1	1	3	3	3	3	3	2	2	2	3	4	5	4	4	4	4	4	3	4	3	2	2	3	4	4	3	4	4	3	3	4	157	3	3.23529	3.75	3.25	3.5	3	3.5	1	1	3
413	389	2	2	3	2	2	1	5	4	4	3	3	2	3	3	4	4	3	4	4	4	4	4	4	4	3	3	4	4	4	4	4	4	3	4	4	174	4	3.52941	4	3.75	3.75	3.8	3.5	0	0	3.5
414	167	2	1	1	1	1	2	5	5	5	5	3	3	3	2	4	3	4	4	4	4	5	4	3	2	4	3	3	2	3	3	3	4	4	4	4	165	5	3.41176	2.75	2.75	4	3	4	0	1	5
415	164	1	1	1	2	2	2	5	5	3	3	3	2	3	3	3	3	3	3	4	4	4	3	3	3	2	2	3	4	4	4	4	3	3	3	3	150	4	3	4	3	3	3	3.25	1	0	3
416	279	2	1	1	2	2	2	4	4	4	4	3	2	2	4	4	4	4	4	2	4	4	4	4	4	4	4	4	4	4	4	4	4	4	4	4	177	4	3.58824	4	4	4	3.4	4	0	0	4
417	185	2	1	1	2	2	2	4	3	4	3	4	3	3	3	4	3	4	4	5	4	4	4	4	3	3	3	3	3	3	3	3	3	4	3	5	167	3.5	3.58824	3	3.75	3.75	3.2	3.5	0	0	3.5
418	224	2	1	1	2	2	1	4	5	4	4	2	2	3	3	4	3	4	4	4	4	4	4	3	4	3	3	4	4	4	4	4	4	4	4	4	176	4.25	3.41176	4	4	4	3.6	4	0	0	4
419	230	2	2	3	2	2	1	3	4	4	4	3	2	2	3	3	3	3	3	2	4	4	3	4	3	3	3	3	2	4	4	3	4	4	4	4	156	3.75	3	3.25	3.25	4	3.2	4	0	0	4
420	155	1	2	3	1	1	1	2	1	3	3	2	1	2	2	3	3	3	3	3	3	3	3	3	3	3	3	3	3	3	3	3	3	3	3	3	133	2.25	2.70588	3	3	3	3	3	1	1	3
421	272	1	2	3	2	2	2	4	4	4	3	3	3	3	3	4	3	4	4	4	4	4	4	3	3	3	3	3	3	3	3	3	4	3	3	3	152	3.75	3.41176	3	3	3.25	3	3	1	0	3.5
422	301	2	1	1	2	2	3	3	3	4	4	2	2	2	4	4	4	4	4	4	4	4	4	3	3	3	4	4	3	4	3	3	4	4	4	4	173	3.5	3.47059	3.25	4	4	4	3.75	0	0	4
423	416	1	1	4	1	2	2	4	3	3	3	3	3	3	4	4	3	4	4	4	4	4	4	4	3	3	3	3	4	4	4	4	4	3	3	3	162	3.25	3.52941	4	3	3.25	3	4	1	0	3
424	300	1	1	1	2	1	3	5	5	4	4	2	2	2	4	4	5	5	5	3	4	5	4	3	4	3	4	4	4	5	5	4	5	3	5	5	193	4.5	3.70588	4.5	4	4.5	3.2	4.75	1	1	4
425	377	1	1	3	2	2	1	3	3	4	3	2	1	3	4	3	4	4	5	5	5	5	4	4	3	3	4	5	4	4	3	4	3	3	3	4	165	3.25	3.76471	3.75	3	3.25	3	3	1	0	3.5
426	1940	1	2	1	2	1	5	4	4	4	3	2	3	3	3	4	4	4	4	3	4	4	4	4	4	4	4	3	3	3	3	3	4	4	4	4	160	3.75	3.58824	3	2.5	4	3	3.5	1	1	3.5
427	109	1	1	1	2	2	1	4	4	4	3	4	4	4	4	4	4	4	4	4	4	4	4	4	4	4	4	4	4	4	4	4	4	4	4	4	187	3.75	4	4	4	4	4	4	1	0	3.5
428	472	1	1	1	2	1	2	5	5	3	3	3	3	3	2	3	2	2	3	5	4	5	3	3	3	2	2	2	3	5	3	3	3	3	3	4	156	4	2.94118	3.5	3	3.25	4	3	1	1	3
429	290	2	2	1	2	2	1	4	4	4	3	3	2	3	2	3	3	3	4	4	4	4	3	3	3	2	3	3	3	4	4	3	4	4	4	3	155	3.75	3.05882	3.5	3	3.75	3	3	0	0	3.5
430	170	2	2	1	2	2	1	4	3	4	4	2	1	2	4	4	4	4	4	4	4	4	4	4	4	4	4	4	3	4	4	4	4	4	4	4	179	3.75	3.58824	3.75	4	4	4	4	0	0	4
431	278	1	1	1	2	2	2	5	5	4	5	2	2	2	3	4	4	4	4	4	4	4	4	4	4	4	2	2	2	5	2	2	4	4	2	4	153	4.75	3.35294	2.75	4	3.5	2	2.5	1	0	4.5
432	1167	2	1	1	2	2	2	4	4	4	4	2	2	2	4	4	4	4	4	4	3	4	4	4	4	4	4	4	3	4	4	3	4	4	3	4	171	4	3.58824	3.5	3.5	3.75	3.6	3.5	0	0	4
433	80	1	1	3	2	2	3	3	3	3	3	3	3	3	3	3	3	3	3	3	3	3	3	3	3	3	3	3	3	3	3	3	3	3	3	3	141	3	3	3	3	3	3	3	1	0	3
434	157	2	2	4	1	2	2	4	5	4	3	3	2	3	3	3	4	4	5	5	5	5	4	3	3	3	3	3	3	3	3	3	5	4	3	5	170	4	3.58824	3	3	4.25	3.8	3.25	0	0	3.5
435	165	1	2	4	2	2	1	2	2	4	3	2	2	2	4	4	4	4	4	4	4	4	4	3	3	3	4	4	4	4	4	4	3	4	3	4	171	2.75	3.47059	4	3.75	3.5	4	4	1	0	3.5
436	174	2	2	4	2	1	1	5	5	4	4	4	3	3	3	3	3	4	4	4	4	4	4	4	2	2	2	2	1	1	2	2	3	3	3	3	144	4.5	3.23529	1.5	3.5	3	2	3	0	1	4
437	166	1	2	3	2	2	2	5	3	5	5	1	1	1	5	5	5	5	5	5	5	5	5	5	5	5	5	5	5	5	5	5	5	5	5	5	221	4.5	4.29412	5	5	5	5	5	1	0	5
438	214	2	2	4	2	2	2	5	4	4	3	2	1	2	4	4	5	4	4	5	5	5	4	4	3	3	4	4	3	3	3	3	4	4	4	4	166	4	3.70588	3	3.75	4	2	3.5	0	0	3.5
439	225	2	2	4	2	2	3	5	4	4	4	2	1	2	4	5	5	5	5	4	4	4	4	4	3	3	4	4	4	4	3	4	4	4	4	4	179	4.25	3.70588	3.75	3	4	4	4	0	0	4
440	187	2	2	3	2	1	3	4	3	4	3	3	4	4	4	4	4	4	4	5	4	5	3	4	2	3	4	4	3	4	3	3	4	4	3	4	177	3.5	3.82353	3.25	3.75	3.75	2.8	4.5	0	1	3.5
441	215	1	1	3	2	2	2	1	5	5	5	1	1	1	5	5	5	5	5	5	5	5	5	5	5	5	1	5	1	1	1	1	5	5	5	5	195	4	4.05882	1	5	5	5	5	1	0	5
442	239	2	2	3	2	1	2	5	4	4	4	3	2	2	3	4	4	4	4	5	5	5	4	3	4	3	3	3	4	4	3	5	5	4	3	3	180	4.25	3.58824	4	3.75	3.75	3.6	4	0	1	4
443	220	1	2	4	2	2	2	2	2	4	4	2	2	2	4	4	4	4	5	4	4	5	4	4	4	3	4	4	4	4	4	4	4	4	4	5	168	3	3.70588	4	3.5	4.25	2	4	1	0	4
444	183	2	2	4	2	2	3	5	5	4	4	2	2	2	3	4	4	4	4	2	4	4	4	4	2	3	2	2	2	4	3	4	4	4	3	3	151	4.5	3.05882	3.25	3.25	3.5	1	4	0	0	4
445	267	2	2	4	2	2	2	5	5	5	5	2	2	2	5	5	5	5	5	1	4	5	4	4	3	3	4	4	4	4	4	4	4	4	4	4	176	5	3.70588	4	3.25	4	2.4	4	0	0	5
446	262	2	1	4	2	2	1	4	3	3	3	2	2	2	3	4	4	4	4	3	4	4	4	4	3	3	3	3	3	4	2	3	4	3	3	4	153	3.25	3.29412	3	3	3.5	3	3.5	0	0	3
447	243	2	2	4	2	2	2	3	3	4	3	2	2	2	3	3	3	3	4	4	4	4	3	3	3	3	3	3	3	4	3	3	4	4	3	4	142	3.25	3.05882	3.25	3	3.75	1	3	0	0	3.5
448	258	2	2	4	2	1	3	4	5	3	4	2	3	2	4	3	2	2	5	2	4	4	2	2	1	2	2	3	2	4	3	2	4	4	4	4	142	4	2.64706	2.75	3	4	2	3.75	0	1	3.5
449	295	2	2	4	2	2	2	4	4	4	4	4	2	3	4	4	4	3	4	5	5	5	3	4	4	2	3	4	4	4	4	4	4	4	3	3	171	4	3.70588	4	3.25	3.5	3	3.5	0	0	4
450	277	2	2	4	2	2	2	2	2	4	3	2	2	2	4	4	4	4	5	4	5	5	4	4	4	3	3	4	4	4	4	4	4	4	4	5	170	2.75	3.70588	4	4	4.25	1.6	4.75	0	0	3.5
451	254	2	2	4	2	2	2	5	5	5	4	2	1	1	3	4	4	5	5	1	5	5	5	4	3	3	3	3	3	5	3	5	4	4	3	5	173	4.75	3.35294	4	4	4	1.6	4.25	0	0	4.5
452	246	1	2	4	2	1	3	5	5	5	5	2	2	4	3	4	4	4	4	4	4	5	3	4	1	3	4	4	2	4	1	1	4	4	4	4	175	5	3.47059	2	4	4	4	4	1	1	5
453	311	2	2	4	2	2	2	4	4	4	3	2	1	2	3	3	4	4	5	5	4	5	3	3	3	3	2	4	4	5	3	4	4	5	4	5	176	3.75	3.29412	4	3.75	4.5	3.4	4.5	0	0	3.5
454	294	1	2	4	2	2	2	2	1	4	4	2	3	2	4	4	4	4	5	4	2	5	3	2	1	2	2	4	4	4	4	4	3	4	5	5	148	2.75	3.11765	4	2.75	4.25	1.2	4	1	0	4
455	164	2	2	3	1	2	4	4	5	3	2	3	3	3	3	3	3	4	4	4	4	4	3	4	2	3	3	3	3	4	3	3	3	3	3	3	154	3.5	3.29412	3.25	3	3	4	3	0	0	2.5
456	325	1	2	4	2	2	2	4	5	4	4	2	2	2	3	4	4	4	5	3	4	4	3	4	3	3	2	4	4	4	3	4	4	4	4	4	173	4.25	3.29412	3.75	3.75	4	3.6	4	1	0	4
457	325	1	2	3	2	2	2	5	4	4	4	3	3	3	4	4	3	3	4	4	4	5	4	4	4	3	4	4	3	4	5	3	4	4	4	5	183	4.25	3.70588	3.75	4	4.25	3.4	4.75	1	0	4
458	169	2	2	3	2	2	2	3	3	3	3	2	2	2	3	4	3	4	4	4	4	4	3	3	3	3	3	3	4	4	4	4	4	4	4	4	163	3	3.17647	4	4	4	3	3.75	0	0	3
459	356	1	2	4	2	2	2	4	5	4	4	2	2	2	3	4	3	5	5	5	5	5	4	4	3	3	3	4	4	4	4	4	4	4	4	4	174	4.25	3.64706	4	3.5	4	2.6	4	1	0	4
460	199	2	2	3	2	2	3	5	5	4	4	3	2	4	3	4	4	4	3	5	4	5	5	4	4	4	3	4	4	4	2	3	5	4	4	4	181	4.5	3.82353	3.25	4	4.25	2.8	3.75	0	0	4
461	104	1	2	4	2	2	2	3	2	3	2	2	3	2	4	2	3	3	2	4	4	4	4	4	2	2	4	2	4	5	1	2	4	4	2	1	142	2.5	3	3	2.5	2.75	2.6	4.5	1	0	2.5
462	346	2	2	4	2	2	2	2	2	3	4	3	3	2	3	4	3	4	5	3	4	4	3	3	2	2	3	3	2	4	2	4	4	3	2	4	156	2.75	3.17647	3	3.75	3.25	4	3.5	0	0	3.5
463	168	1	2	3	2	2	1	5	3	5	4	3	2	1	5	5	5	5	5	5	5	5	5	5	5	4	4	5	4	4	3	4	5	5	4	5	199	4.25	4.35294	3.75	3.75	4.75	4	4	1	0	4.5
464	247	2	2	4	2	2	2	4	3	4	3	2	2	2	4	4	4	4	4	3	4	4	3	4	4	4	4	4	4	4	3	4	4	4	4	4	163	3.5	3.52941	3.75	3.5	4	2.2	4	0	0	3.5
465	245	1	2	3	2	2	2	4	3	3	3	3	2	3	4	4	4	4	4	3	4	4	3	4	3	3	3	3	3	4	3	4	4	3	4	4	148	3.25	3.41176	3.5	3.25	3.75	1	3.75	1	0	3
466	404	2	2	4	1	1	2	4	5	4	4	2	2	3	4	5	3	4	5	5	5	5	3	3	3	2	4	3	2	4	4	4	5	5	4	5	180	4.25	3.58824	3.5	4	4.75	1.6	5	0	1	4
467	349	2	2	4	2	2	2	3	2	5	4	1	1	1	4	5	4	5	5	5	4	5	5	5	4	4	4	5	3	5	3	5	5	5	4	5	185	3.5	3.94118	4	4	4.75	2.2	4.75	0	0	4.5
468	134	1	2	5	2	2	2	4	3	3	3	2	2	2	3	4	3	4	4	4	4	4	4	4	3	3	3	3	4	4	4	4	4	4	4	4	173	3.25	3.29412	4	4	4	4	4	1	0	3
469	519	2	2	4	2	2	2	5	5	4	4	2	2	2	3	5	4	3	5	5	5	4	4	4	4	4	4	3	3	4	3	2	4	4	3	4	168	4.5	3.70588	3	3	3.75	2.8	3.5	0	0	4
470	498	2	2	4	1	2	2	4	5	3	3	4	2	3	3	4	5	5	5	4	5	5	4	4	3	3	3	3	3	4	3	3	4	4	3	4	157	3.75	3.82353	3.25	3	3.75	1	3	0	0	3
471	211	1	2	4	2	2	2	4	4	4	4	3	2	2	3	4	4	3	2	4	4	4	4	4	3	3	3	3	3	3	3	3	4	4	4	4	171	4	3.23529	3	4	4	4	4	1	0	4
472	188	1	2	4	1	2	2	3	3	3	3	2	3	3	3	4	4	4	4	3	4	4	3	4	3	3	3	3	3	4	3	3	4	4	4	4	163	3	3.35294	3.25	4	4	2.6	4	1	0	3
473	235	2	2	4	2	2	1	5	5	4	4	2	2	2	4	4	4	4	5	5	5	4	3	3	3	3	2	3	4	4	3	4	4	4	3	4	165	4.5	3.41176	3.75	3.75	3.75	2.2	3.5	0	0	4
474	111	1	2	5	2	1	3	3	5	3	3	2	2	2	2	2	3	3	3	3	3	4	4	2	3	3	3	2	3	3	3	3	3	3	3	3	143	3.5	2.70588	3	3	3	4	3	1	1	3
475	113	2	2	5	2	2	2	5	5	4	5	3	3	3	3	3	3	3	4	3	4	4	3	3	3	3	3	3	4	4	3	3	3	3	3	3	160	4.75	3.17647	3.5	3	3	3.8	3.75	0	0	4.5
476	114	2	2	4	2	2	2	5	4	3	3	3	3	3	3	4	4	4	4	4	4	4	4	4	3	3	3	3	3	4	4	4	4	4	4	4	164	3.75	3.52941	3.75	4	4	2	3.25	0	0	3
477	272	2	2	5	2	1	3	5	4	4	3	1	3	3	4	4	4	4	4	5	4	5	3	4	4	4	4	4	3	4	1	2	4	4	4	4	163	4	3.76471	2.5	4	4	1	4	0	1	3.5
478	227	2	2	5	2	2	2	5	5	3	3	3	2	4	3	3	2	3	4	5	4	5	3	4	2	2	2	4	4	5	3	4	4	4	4	4	162	4	3.23529	4	3.5	4	2	3.75	0	0	3
479	88	2	2	5	2	2	3	5	5	4	5	3	2	2	3	2	2	2	2	3	3	4	4	4	4	4	4	4	4	4	4	4	4	4	4	4	165	4.75	3.05882	4	4	4	2	4	0	0	4.5
480	203	1	2	5	2	2	2	5	5	5	5	2	1	1	4	5	5	5	5	5	5	5	5	2	4	2	3	4	5	5	3	5	4	4	4	4	193	5	3.70588	4.5	4	4	4.6	4	1	0	5
481	724	2	2	3	2	2	3	4	4	4	4	2	2	2	2	4	4	4	4	4	4	4	4	4	4	4	4	4	4	4	3	3	4	4	4	4	174	4	3.52941	3.5	3.75	4	3.6	3.75	0	0	4
482	195	2	2	5	2	2	2	4	5	3	3	3	2	3	3	3	3	3	4	3	4	4	3	3	3	3	3	3	2	4	2	2	4	3	4	4	155	3.75	3.11765	2.5	3.25	3.75	3.4	3.5	0	0	3
483	246	2	2	5	2	2	1	4	4	3	4	3	3	2	2	3	2	3	4	5	4	5	2	3	2	2	3	3	3	4	3	3	4	4	3	4	155	3.75	3	3.25	3	3.75	2.6	4	0	0	3.5
484	266	2	2	5	1	1	4	5	3	4	3	3	3	2	4	5	4	5	2	5	5	5	5	4	4	3	3	3	3	5	4	3	5	5	3	5	194	3.75	3.82353	3.75	4.5	4.5	3.8	5	0	1	3.5
485	180	2	2	5	2	1	3	5	5	5	5	3	2	2	3	4	4	4	5	4	4	5	4	4	3	2	3	3	4	4	4	4	4	4	3	4	175	5	3.47059	4	3.75	3.75	2.8	4	0	1	5
486	337	2	2	4	2	1	3	4	5	3	3	4	2	3	2	4	3	4	4	4	4	4	3	3	3	2	2	2	3	4	4	3	4	3	4	4	152	3.75	3.11765	3.5	3.25	3.75	2.4	3	0	1	3
487	256	2	2	5	2	2	1	1	2	3	4	4	2	1	2	5	5	5	5	4	4	5	3	4	1	2	2	3	3	3	2	4	5	4	4	5	160	2.5	3.35294	3	2.5	4.5	4	3.25	0	0	3.5
488	348	1	3	5	2	2	3	3	4	4	3	2	2	3	3	4	4	3	4	4	4	4	4	3	3	3	3	3	3	2	3	3	4	4	4	4	166	3.5	3.29412	2.75	3.75	4	4	3.5	1	0	3.5
489	73	1	2	3	2	2	3	4	4	4	4	4	4	4	4	4	4	4	4	4	4	4	4	4	4	4	4	4	4	4	4	4	4	4	4	4	188	4	4	4	4	4	4	4	1	0	4
490	230	2	2	3	2	2	2	3	4	4	4	2	3	2	3	4	4	4	4	4	4	4	4	4	4	3	3	4	4	4	4	4	4	4	4	4	174	3.75	3.52941	4	3.25	4	3.4	4	0	0	4
491	176	2	2	5	1	1	2	3	3	3	3	3	2	2	3	3	4	4	5	3	4	3	3	3	4	3	3	3	3	3	3	3	3	3	3	3	154	3	3.23529	3	3	3	4	4	0	1	3
492	97	1	2	2	2	2	3	1	1	1	1	2	2	2	2	2	2	2	2	2	2	2	2	2	2	2	2	1	5	5	5	5	5	5	4	4	149	1	1.94118	5	4.5	4.5	4	4	1	0	1
493	290	2	2	5	2	2	2	4	4	4	5	2	3	2	3	4	4	4	5	4	4	5	5	4	3	4	4	3	4	5	4	5	4	5	4	4	183	4.25	3.70588	4.5	3.25	4.25	2.8	4.5	0	0	4.5
494	154	1	2	2	2	2	3	3	3	4	3	3	3	2	4	4	4	4	4	4	4	4	4	4	4	4	4	4	4	4	4	4	4	4	4	4	181	3.25	3.76471	4	4	4	4	4	1	0	3.5
495	185	2	2	2	2	1	2	4	4	4	4	3	2	2	4	4	3	4	4	3	3	4	4	4	3	3	3	3	3	4	3	3	4	4	3	4	157	4	3.29412	3.25	3.5	3.75	2	3.5	0	1	4
496	469	1	2	5	2	2	2	4	3	4	4	2	2	2	4	4	4	4	4	4	4	4	4	3	4	3	4	4	3	4	3	3	4	4	4	3	167	3.75	3.52941	3.25	3	3.75	3.2	4	1	0	4
497	185	1	2	2	1	1	3	5	5	4	4	1	1	1	3	3	3	4	4	4	4	4	3	3	3	3	3	3	4	4	5	4	4	3	3	5	158	4.5	2.94118	4.25	3	3.75	3	3.75	1	1	4
498	204	2	1	2	2	1	2	5	4	3	3	4	2	3	3	4	4	4	4	5	4	4	4	4	4	3	3	3	4	4	3	4	4	4	3	4	165	3.75	3.64706	3.75	3	3.75	2	4	0	1	3
499	225	2	1	2	1	1	3	3	4	3	4	3	3	3	3	4	4	4	3	5	5	4	3	3	3	3	3	2	3	4	3	3	4	4	3	4	168	3.5	3.41176	3.25	4	3.75	2.6	4	0	1	3.5
500	223	2	1	2	2	2	1	3	2	4	3	3	3	2	4	5	4	4	4	3	4	4	4	5	3	3	3	3	4	4	4	4	4	4	4	4	177	3	3.58824	4	4	4	4	4	0	0	3.5
501	233	2	2	2	2	2	2	5	4	5	5	2	1	1	2	4	5	5	5	5	5	5	5	4	4	4	4	5	5	5	4	4	4	4	4	4	186	4.75	3.88235	4.5	3	4	3.2	4.5	0	0	5
502	100	2	1	2	1	1	3	2	1	3	3	2	4	4	2	4	4	4	4	2	4	4	4	4	4	4	4	4	4	4	4	4	3	3	3	3	153	2.25	3.64706	4	3	3	3	3	0	1	3
503	223	2	1	2	2	2	3	1	1	1	1	5	2	5	1	1	2	4	4	2	5	3	2	5	2	1	1	3	1	5	2	1	4	2	2	4	106	1	2.82353	2.25	1	3	1.2	1.75	0	0	1
504	348	1	1	2	2	2	2	3	4	3	4	3	2	2	4	4	3	2	4	5	4	4	5	4	4	4	4	4	4	4	4	4	4	4	4	4	172	3.5	3.64706	4	4	4	2.4	4	1	0	3.5
505	229	2	2	5	1	1	3	5	4	4	4	2	1	2	4	5	5	5	5	4	5	5	5	5	4	5	4	4	4	4	4	4	5	5	4	5	199	4.25	4.11765	4	4.25	4.75	3.6	4.5	0	1	4
506	271	2	1	2	1	2	2	4	4	4	4	3	2	2	4	4	4	4	4	4	4	4	4	4	4	4	4	4	4	4	3	4	4	4	3	4	175	4	3.70588	3.75	3.25	3.75	3.4	4	0	0	4
507	162	1	2	5	2	2	2	4	5	4	4	5	3	3	2	3	3	4	4	4	4	5	3	3	3	2	2	2	3	3	1	3	3	3	3	3	148	4.25	3.23529	2.5	3	3	3	3	1	0	4
508	381	2	1	2	2	2	1	5	5	5	5	5	2	2	5	5	4	5	5	5	4	4	5	5	5	3	4	4	5	4	4	5	5	5	5	5	210	5	4.23529	4.5	2.5	5	5	5	0	0	5
509	220	2	1	2	1	2	1	2	2	4	2	2	2	2	4	4	4	4	4	4	4	4	3	4	3	3	4	4	4	4	4	4	4	4	4	4	165	2.5	3.47059	4	4	4	2.6	3.75	0	0	3
510	300	2	1	2	2	2	3	5	5	3	3	4	2	3	4	5	4	5	5	5	5	5	4	4	3	4	3	3	3	4	3	3	4	3	3	4	175	4	4	3.25	3.5	3.5	3.2	3.25	0	0	3
511	96	1	2	2	2	2	2	1	1	1	1	2	2	2	2	2	2	2	2	4	4	4	4	4	5	4	4	4	4	4	4	4	4	4	4	4	161	1	3.11765	4	4	4	4	4	1	0	1
512	180	2	1	2	2	2	2	4	3	3	3	2	1	3	3	4	4	4	4	4	4	4	4	4	3	3	3	3	3	3	3	3	4	4	3	4	165	3.25	3.35294	3	4	3.75	3.4	4	0	0	3
513	324	2	1	2	2	2	1	5	5	4	4	1	3	2	3	4	5	5	5	4	4	5	4	5	3	3	3	3	5	5	5	5	4	4	4	5	180	4.5	3.64706	5	3.5	4.25	3	4	0	0	4
514	130	1	3	5	2	2	1	1	1	1	1	2	2	2	2	5	5	5	5	5	5	5	5	5	5	5	5	5	2	2	2	2	4	4	4	4	164	1	4.29412	2	4	4	3	3	1	0	1
515	363	2	2	2	2	2	2	4	5	4	4	3	2	2	3	4	3	5	5	5	5	5	4	3	2	2	3	2	3	5	4	3	5	3	3	5	174	4.25	3.41176	3.75	3	4	3.4	3.5	0	0	4
516	179	2	2	2	2	1	2	5	5	4	3	3	2	3	3	4	4	4	4	2	4	4	4	4	3	3	3	3	4	4	3	3	4	4	4	4	165	4.25	3.35294	3.5	3.5	4	2	4.25	0	1	3.5
517	343	2	2	2	2	2	2	5	5	3	3	2	2	2	3	4	4	5	5	4	4	4	4	3	3	3	3	3	3	4	3	3	4	4	4	4	176	4	3.41176	3.25	4	4	4	4	0	0	3
518	103	2	1	2	2	2	4	1	1	1	1	3	1	1	1	1	1	4	4	1	5	3	4	4	1	1	1	1	1	1	1	1	1	1	1	4	70	1	2.17647	1	1	1.75	1	1	0	0	1
519	134	2	1	2	1	1	3	4	3	3	3	3	3	3	3	4	3	3	3	4	4	4	3	3	3	3	3	2	3	4	3	3	4	4	3	4	162	3.25	3.17647	3.25	4	3.75	2.8	4	0	1	3
520	204	2	2	5	2	2	3	5	4	4	4	2	1	1	3	5	4	5	1	4	5	5	4	3	3	3	3	3	5	5	5	5	5	5	4	5	187	4.25	3.23529	5	3.75	4.75	3.2	5	0	0	4
521	337	2	1	2	2	2	1	2	2	3	2	3	3	2	3	3	3	3	4	4	4	4	4	3	3	3	3	3	3	4	3	3	3	3	3	4	149	2.25	3.23529	3.25	3	3.25	3.8	3.25	0	0	2.5
522	128	1	1	2	1	2	2	4	4	4	4	2	2	2	4	4	4	4	4	4	4	4	4	4	4	4	4	4	4	4	4	4	4	4	4	4	177	4	3.64706	4	4	4	3	4	1	0	4
523	95	1	2	2	2	2	3	4	3	4	3	3	3	3	4	4	4	4	4	4	4	4	4	4	4	4	4	4	4	4	4	4	4	4	4	4	183	3.5	3.82353	4	4	4	4	4	1	0	3.5
524	227	2	1	2	1	1	1	4	5	4	3	2	3	2	2	4	4	4	4	4	5	4	4	4	4	3	4	4	3	4	3	3	4	4	4	4	172	4	3.58824	3.25	4	4	2.8	4	0	1	3.5
525	115	1	2	3	1	2	1	4	4	5	5	2	2	1	5	5	5	5	5	5	5	5	5	5	5	5	5	5	5	5	5	5	5	5	5	5	223	4.5	4.41176	5	5	5	5	5	1	0	5
526	134	2	1	2	1	2	1	2	2	4	2	2	2	2	4	4	3	4	4	4	4	4	3	4	3	3	4	4	4	4	4	4	4	4	4	4	160	2.5	3.41176	4	4	4	2.4	3	0	0	3
527	279	2	1	2	2	2	2	3	3	3	3	2	2	3	3	4	4	4	4	5	4	4	3	4	3	3	3	3	3	3	3	3	4	4	3	4	156	3	3.41176	3	3.75	3.75	2	3.75	0	0	3
528	105	2	2	2	2	2	2	5	5	3	3	2	2	2	3	4	4	5	5	4	4	4	4	4	4	3	3	3	3	4	4	4	4	4	4	4	181	4	3.52941	3.75	4	4	4.2	4	0	0	3
529	243	2	2	5	2	2	1	4	5	4	4	4	3	2	4	5	4	4	5	4	4	4	4	4	4	3	4	4	4	4	4	4	4	4	4	3	174	4.25	3.88235	4	3.75	3.75	2.6	3.5	0	0	4
530	412	2	2	2	1	2	3	4	5	4	4	2	3	2	3	4	3	4	5	4	5	5	5	3	3	2	3	2	4	4	4	4	4	4	4	4	178	4.25	3.41176	4	4	4	3.2	4	0	0	4
531	351	2	1	2	2	2	3	4	4	4	4	2	1	3	4	4	4	4	4	4	4	4	4	4	4	4	4	4	4	4	3	3	4	4	4	4	180	4	3.64706	3.5	4	4	4	4	0	0	4
532	240	2	1	2	2	2	3	2	2	5	5	3	1	2	4	5	5	5	5	4	4	4	4	4	4	3	4	4	4	4	3	3	4	4	4	4	179	3.5	3.82353	3.5	3.5	4	4	4	0	0	5
533	171	1	2	5	2	2	1	4	4	4	4	3	2	2	2	4	4	4	4	4	4	4	4	4	4	4	4	4	4	4	3	4	4	4	4	4	176	4	3.58824	3.75	4	4	3.6	3.5	1	0	4
534	168	2	2	2	2	2	2	3	2	4	3	2	1	2	5	5	5	5	4	4	5	5	5	5	5	3	4	5	4	4	4	5	5	5	5	5	197	3	4.11765	4.25	5	5	3.6	3.75	0	0	3.5
535	73	2	1	2	2	2	3	4	4	4	4	4	4	4	4	4	4	4	4	4	4	4	4	4	4	4	4	4	4	4	3	3	4	4	4	4	186	4	4	3.5	4	4	4	4	0	0	4
536	228	1	1	2	1	2	3	3	3	4	3	3	2	2	3	4	4	4	4	4	4	4	4	4	4	3	3	4	2	4	3	2	4	4	4	4	171	3.25	3.52941	2.75	4	4	4	4	1	0	3.5
537	72	1	2	5	2	1	3	5	5	5	5	5	4	4	4	4	4	4	4	4	4	4	4	4	4	4	4	4	4	4	3	3	3	3	3	3	169	5	4.05882	3.5	3	3	3	3	1	1	5
538	177	2	2	2	1	2	3	4	5	4	4	2	4	2	3	4	3	5	5	4	5	5	4	3	4	3	3	2	4	4	5	5	4	4	4	5	182	4.25	3.58824	4.5	4	4.25	2.8	4	0	0	4
539	53	2	3	5	2	2	3	5	3	5	5	5	5	5	2	3	4	5	4	5	4	4	4	5	3	3	3	3	5	5	5	4	3	3	3	3	177	4.5	3.94118	4.75	3	3	3	4.5	0	0	5
540	267	2	2	5	2	1	3	2	2	3	3	3	1	2	3	4	4	4	4	3	4	4	4	4	4	4	4	3	4	4	4	4	4	4	4	4	170	2.5	3.47059	4	4	4	3.4	4	0	1	3
541	100	2	1	2	2	2	3	4	4	4	4	2	1	2	4	4	4	4	4	4	4	4	4	4	4	4	4	4	4	4	4	4	4	4	4	4	181	4	3.58824	4	4	4	4	4	0	0	4
542	483	2	1	2	2	1	3	3	3	3	3	4	3	4	4	4	3	4	5	3	4	5	3	3	4	2	2	3	2	4	3	3	5	5	3	5	162	3	3.52941	3	3.25	4.5	3	3.25	0	1	3
543	294	1	2	3	2	2	2	3	4	3	3	2	2	3	3	3	3	4	4	3	4	4	3	3	3	2	2	3	2	4	3	3	4	3	3	3	149	3.25	3	3	3	3.25	3.8	3	1	0	3
544	130	1	2	5	2	2	3	4	4	4	5	2	2	2	3	3	4	4	4	4	4	4	4	4	4	4	4	4	4	4	4	4	4	4	4	4	181	4.25	3.52941	4	4	4	4	4	1	0	4.5
545	414	2	2	2	2	2	2	5	5	5	5	3	2	3	3	4	4	4	3	4	5	5	4	5	4	3	3	4	5	5	5	5	4	4	4	4	192	5	3.70588	5	5	4	3.4	4	0	0	5
546	243	2	1	2	2	2	3	4	5	4	5	3	1	2	3	4	2	4	5	5	5	5	3	4	3	3	2	4	4	4	4	4	5	4	3	1	182	4.5	3.41176	4	4.5	3.25	3.6	4.75	0	0	4.5
547	290	2	1	1	2	2	1	3	5	4	4	2	1	1	2	5	2	4	5	5	5	5	3	3	3	3	3	2	2	2	2	1	4	5	4	5	169	4	3.17647	1.75	4.25	4.5	4.2	4	0	0	4
548	147	2	1	2	2	1	2	5	5	4	4	3	2	2	3	5	4	4	4	5	5	5	3	4	2	3	3	4	2	4	3	3	5	5	4	5	183	4.5	3.58824	3	4.75	4.75	2.8	4	0	1	4
549	1174	2	1	2	1	1	4	5	4	5	4	2	2	4	4	4	5	4	5	5	5	5	5	5	4	4	4	4	4	4	4	4	4	4	4	5	189	4.5	4.17647	4	2.5	4.25	3.6	4.5	0	1	4.5
550	84	2	1	1	2	2	3	5	5	5	5	3	1	1	5	5	5	5	5	5	5	5	5	5	5	5	5	5	5	5	5	5	5	5	5	5	225	5	4.41176	5	5	5	5	5	0	0	5
551	159	2	2	5	2	1	3	4	5	4	4	4	2	2	4	4	4	4	4	4	4	4	4	4	4	4	4	4	4	4	2	4	4	4	3	4	176	4.25	3.76471	3.5	3	3.75	4	4	0	1	4
552	152	2	2	5	2	2	3	2	2	2	2	3	3	3	3	3	3	3	3	3	3	3	3	3	3	3	3	3	4	4	3	4	3	3	3	3	147	2	3	3.75	3	3	4	4	0	0	2
553	72	2	1	1	1	1	2	1	1	1	1	1	1	1	1	1	1	1	1	1	1	1	1	1	1	1	1	1	2	2	3	5	4	3	3	4	107	1	1	3	3	3.5	3.8	3.5	0	1	1
554	123	2	1	1	2	2	2	5	5	4	4	4	3	3	4	4	3	4	5	3	3	3	3	4	4	3	3	3	3	3	3	3	3	3	3	3	155	4.5	3.47059	3	3	3	3	3	0	0	4
555	147	2	1	1	2	1	3	5	5	4	4	3	3	3	3	4	3	4	3	5	5	5	4	4	3	2	3	3	4	4	3	4	4	3	3	4	175	4.5	3.52941	3.75	3.75	3.5	3.6	4	0	1	4
556	165	2	1	1	2	2	1	4	1	4	3	2	1	1	4	4	4	4	4	4	5	5	3	3	2	3	3	3	4	4	5	4	4	4	4	4	171	3	3.23529	4.25	4	4	3.2	4	0	0	3.5
557	164	1	1	1	1	1	1	5	5	4	3	2	2	3	3	4	5	4	5	5	5	5	4	4	3	3	4	3	3	4	3	4	4	4	4	3	179	4.25	3.76471	3.5	4	3.75	3.6	3.75	1	1	3.5
558	180	1	3	5	2	1	3	5	3	5	3	2	3	3	3	5	5	5	5	3	5	5	4	3	4	5	5	5	3	3	3	3	5	5	4	5	182	4	4.11765	3	4.5	4.75	2	3.75	1	1	4
559	169	2	1	1	2	2	1	4	4	4	4	1	1	1	4	4	4	4	4	4	4	4	4	4	4	3	3	4	4	4	3	3	4	4	4	4	171	4	3.35294	3.5	4	4	3.2	4	0	0	4
560	154	1	1	1	2	1	3	4	3	4	4	2	2	2	2	3	3	3	3	4	2	3	4	4	3	4	2	2	3	3	3	3	3	4	3	4	150	3.75	2.82353	3	2.5	3.5	4	3	1	1	4
561	47	2	1	1	1	2	1	4	4	4	4	4	4	4	4	4	4	4	4	4	4	4	4	4	4	4	4	4	4	4	4	4	4	4	4	4	184	4	4	4	4	4	3.2	4	0	0	4
562	443	2	1	1	2	1	3	5	5	5	5	4	3	4	4	4	5	5	5	5	5	5	5	5	4	5	4	4	4	4	4	3	5	4	4	4	205	5	4.47059	3.75	4	4.25	4	4	0	1	5
563	168	2	1	1	2	2	2	1	4	4	4	3	2	3	4	4	4	4	4	4	4	4	4	4	4	4	3	3	4	4	4	4	4	4	4	4	176	3.25	3.64706	4	4	4	3.4	4	0	0	4
564	345	2	2	1	1	1	4	3	4	4	5	2	2	1	3	4	4	4	4	4	4	4	4	4	3	2	3	4	3	4	4	3	4	4	4	4	178	4	3.29412	3.5	3.75	4	5	4	0	1	4.5
565	261	2	1	1	2	2	3	5	3	3	3	1	1	1	3	5	5	5	5	5	5	5	4	3	4	3	4	5	4	5	3	3	4	4	4	5	171	3.5	3.76471	3.75	3.25	4.25	2	4.75	0	0	3
566	96	1	1	1	1	1	3	4	4	3	3	4	2	3	2	4	3	2	2	4	4	4	4	4	2	4	4	2	4	4	3	4	3	4	3	4	164	3.5	3.17647	3.75	3.5	3.5	4	3.25	1	1	3
567	270	1	1	1	2	2	2	5	5	4	4	2	1	3	4	4	2	4	4	4	4	4	4	3	4	3	3	3	3	4	4	3	4	4	3	3	174	4.5	3.29412	3.5	4	3.5	4	4	1	0	4
568	119	2	2	5	2	2	2	4	4	2	2	2	2	2	4	4	3	4	4	4	4	4	4	4	4	4	4	4	3	3	3	3	4	4	4	4	173	3	3.58824	3	4	4	4	4	0	0	2
569	261	1	2	5	2	2	1	5	4	5	5	1	1	1	5	5	5	5	5	5	5	5	4	5	5	4	5	5	5	5	3	5	5	5	5	5	204	4.75	4.17647	4.5	3.5	5	3.4	5	1	0	5
570	238	1	1	1	2	2	2	5	5	5	5	2	2	2	4	4	5	4	5	5	4	5	5	5	4	3	3	4	3	4	3	4	5	4	4	4	181	5	3.88235	3.5	4	4.25	2.4	4	1	0	5
571	44	2	1	1	2	2	3	5	5	5	5	5	5	5	5	5	5	5	5	5	5	5	5	5	5	5	5	5	5	5	5	5	5	5	5	5	235	5	5	5	5	5	5	5	0	0	5
572	164	2	1	1	2	2	2	5	3	3	3	3	3	3	3	3	3	3	3	3	3	3	3	3	3	3	3	3	3	3	3	3	3	3	3	3	143	3.5	3	3	3	3	3	3	0	0	3
573	126	1	1	1	2	2	3	5	5	2	3	2	3	3	2	2	2	2	2	4	4	4	4	3	3	3	3	3	3	3	3	3	3	3	3	3	146	3.75	2.88235	3	3.75	3	3	3	1	0	2.5
574	337	2	2	5	2	2	2	4	4	4	4	2	1	2	4	4	4	4	5	5	4	5	4	4	4	4	3	4	4	4	4	4	4	4	4	5	185	4	3.70588	4	3.75	4.25	4.2	4.25	0	0	4
575	96	1	1	1	1	1	3	5	4	5	3	2	1	1	1	1	1	1	1	1	1	1	1	5	5	5	5	5	5	5	5	5	5	5	5	5	185	4.25	2.23529	5	5	5	5	5	1	1	4
576	201	2	1	1	1	1	2	4	5	4	4	3	3	3	3	4	3	4	4	3	4	3	3	3	3	3	3	3	3	4	3	3	4	3	3	4	154	4.25	3.23529	3.25	3	3.5	3	3	0	1	4
577	59	2	1	1	2	2	2	5	3	3	3	3	3	3	3	3	3	3	3	3	3	3	3	3	3	3	3	3	3	3	3	3	3	3	3	3	143	3.5	3	3	3	3	3	3	0	0	3
578	96	1	1	1	2	2	2	5	5	5	5	2	2	2	3	4	4	4	5	5	4	5	4	4	3	3	4	4	3	4	3	4	4	5	5	4	178	5	3.64706	3.5	4	4.5	2.4	4	1	0	5
579	158	2	1	2	2	1	3	4	5	4	3	2	2	2	4	4	3	4	4	4	4	4	4	4	3	3	4	3	4	3	4	3	4	4	4	4	176	4	3.41176	3.5	4	4	4	4	0	1	3.5
580	368	2	1	1	2	2	3	2	2	4	4	3	1	1	4	4	4	4	5	4	5	5	4	4	3	3	4	4	3	4	4	5	5	4	5	5	192	3	3.64706	4	5	4.75	4	5	0	0	4
581	214	2	3	5	1	1	4	4	5	4	3	2	2	3	3	4	3	4	4	4	4	5	3	3	3	4	3	3	3	4	3	3	4	4	4	4	162	4	3.35294	3.25	2.75	4	3.6	3.25	0	1	3.5
582	223	2	2	5	2	2	1	3	5	4	3	4	3	3	4	5	3	3	5	4	5	5	5	5	4	3	5	5	4	5	5	5	5	5	5	3	197	3.75	4.17647	4.75	5	4.5	2.2	5	0	0	3.5
583	278	2	2	5	2	1	1	2	2	4	4	2	2	2	3	4	4	4	5	5	5	5	4	3	3	2	2	4	4	4	4	4	5	4	3	4	170	3	3.47059	4	3.75	4	3	4	0	1	4
584	202	2	2	5	2	2	3	5	4	3	3	2	2	2	3	4	4	4	4	4	4	4	4	4	4	4	4	4	4	4	4	4	4	4	4	4	180	3.75	3.58824	4	4	4	4	4	0	0	3
585	284	1	1	2	2	2	1	3	3	4	3	2	2	2	4	4	4	4	4	3	4	4	4	4	4	4	3	3	3	3	3	2	4	4	4	4	170	3.25	3.47059	2.75	4	4	4	4	1	0	3.5
586	142	2	2	1	1	1	3	5	5	1	1	2	2	3	3	3	5	5	5	5	5	5	5	5	5	5	5	5	3	3	3	3	3	3	4	3	164	3	4.29412	3	3	3.25	3	3	0	1	1
587	65	2	1	1	2	2	2	5	3	3	3	3	3	3	3	3	3	3	3	3	3	3	3	3	3	3	3	3	3	3	3	3	3	3	3	3	143	3.5	3	3	3	3	3	3	0	0	3
588	286	2	1	1	2	2	1	5	4	4	4	2	1	1	4	5	4	4	4	5	5	5	4	4	4	3	3	3	3	4	4	3	4	4	3	4	172	4.25	3.58824	3.5	4	3.75	3	4	0	0	4
589	95	2	2	5	1	1	2	4	5	4	3	3	2	3	4	4	4	4	4	4	4	4	4	4	4	4	4	4	3	3	3	3	3	4	4	3	166	4	3.76471	3	3.25	3.5	4	3	0	1	3.5
590	537	2	2	5	2	2	3	4	4	4	4	3	2	2	4	4	4	5	5	4	5	5	4	4	4	4	4	4	4	4	4	4	4	4	4	4	186	4	3.94118	4	3.75	4	4	4	0	0	4
591	230	2	1	2	1	2	2	4	4	4	3	2	2	2	4	4	4	4	4	4	4	4	4	4	3	3	4	4	4	4	4	4	4	4	4	4	169	3.75	3.52941	4	4	4	2.4	3.5	0	0	3.5
592	48	2	1	1	2	2	2	5	3	3	3	3	3	3	3	3	3	3	3	3	3	3	3	3	3	3	3	3	3	3	3	3	3	3	3	3	143	3.5	3	3	3	3	3	3	0	0	3
593	287	2	1	1	2	2	3	4	5	4	5	3	3	2	4	4	4	4	4	4	4	4	4	4	4	4	4	4	3	4	3	3	4	4	4	4	176	4.5	3.76471	3.25	3.75	4	3	3.75	0	0	4.5
594	156	2	1	1	2	2	4	2	2	4	4	2	1	2	4	4	4	4	4	5	4	5	4	4	3	3	4	4	4	5	5	5	4	5	4	4	189	3	3.58824	4.75	4.5	4.25	4	4.75	0	0	4
595	225	2	1	1	2	2	2	4	3	4	4	2	2	4	4	4	2	4	4	2	4	4	3	4	4	3	4	4	3	4	4	3	4	4	4	4	174	3.75	3.41176	3.5	3.75	4	4	4	0	0	4
596	280	2	1	1	2	2	3	5	5	5	5	1	1	1	4	5	5	5	5	5	5	5	5	5	5	3	5	5	4	4	5	3	5	5	5	5	215	5	4.11765	4	4.75	5	5	5	0	0	5
597	199	1	1	1	1	1	2	2	2	3	3	3	2	2	3	3	3	4	4	4	4	4	4	3	3	3	4	3	3	3	3	3	3	4	3	3	156	2.5	3.29412	3	3.25	3.25	3.4	4	1	1	3
598	164	1	2	5	2	2	2	4	5	4	3	2	3	3	3	4	3	4	5	4	4	4	3	2	2	1	2	3	2	4	2	4	4	4	3	3	153	4	3.05882	3	3.5	3.5	3	2.75	1	0	3.5
599	523	2	3	1	2	2	2	4	5	4	3	3	2	2	3	4	3	4	5	4	4	4	3	3	3	3	3	4	3	4	5	3	4	4	4	4	182	4	3.35294	3.75	4	4	5	4	0	0	3.5
600	75	2	1	1	2	2	2	4	3	4	4	3	2	4	4	4	2	4	4	3	4	4	4	4	4	4	4	4	3	4	4	4	4	4	4	4	180	3.75	3.64706	3.75	4	4	4	4	0	0	4
601	710	2	2	5	2	2	3	3	5	4	4	3	2	1	4	4	4	4	4	4	4	4	4	4	4	4	4	4	4	4	4	4	4	4	4	4	182	4	3.64706	4	4	4	4	4	0	0	4
602	138	2	1	1	2	2	3	4	4	4	5	2	3	2	4	4	4	4	4	4	4	4	4	4	4	4	4	4	3	4	3	3	4	4	4	4	173	4.25	3.70588	3.25	3.75	4	3	3.5	0	0	4.5
603	226	2	1	1	2	1	3	4	3	3	3	3	1	1	4	4	4	5	4	4	5	5	5	4	3	3	2	3	5	5	3	5	5	3	5	3	170	3.25	3.52941	4.5	4.5	4	2.8	3.5	0	1	3
604	167	2	1	1	2	2	2	5	5	5	5	2	2	2	3	4	4	4	4	5	5	5	5	4	4	3	4	3	4	4	4	4	4	4	4	4	182	5	3.70588	4	4	4	3	4	0	0	5
605	146	2	1	1	2	1	3	2	1	4	1	2	1	1	3	3	2	3	3	4	4	4	4	3	2	1	2	3	3	3	3	3	5	5	5	5	158	2	2.64706	3	4.5	5	3	4	0	1	2.5
606	338	2	2	2	2	2	1	4	5	4	3	3	2	2	3	4	4	4	5	5	5	5	3	4	3	3	3	4	5	4	3	4	5	4	4	4	182	4	3.64706	4	3.75	4.25	4.2	3.75	0	0	3.5
607	282	1	1	1	2	1	2	2	5	3	3	3	3	3	3	3	1	3	5	4	4	5	3	3	1	3	2	2	4	4	3	3	4	3	3	4	149	3.25	3	3.5	3	3.5	3	3.25	1	1	3
608	134	2	1	1	2	2	2	5	5	4	4	3	2	3	4	4	3	4	4	4	4	4	4	3	4	3	3	4	3	4	5	3	4	4	4	4	192	4.5	3.52941	3.75	4.25	4	5	5	0	0	4
609	159	2	1	1	2	2	3	5	5	4	4	1	2	2	2	2	4	4	4	5	5	4	4	3	3	3	3	3	3	3	4	4	3	4	3	4	162	4.5	3.17647	3.5	3.5	3.5	3.4	3.5	0	0	4
610	223	2	1	1	2	2	1	2	1	4	3	2	3	3	4	4	5	4	4	5	4	5	5	5	3	3	4	4	4	4	3	4	5	5	5	5	202	2.5	3.94118	3.75	5	5	5	5	0	0	3.5
611	178	2	3	5	2	2	1	5	5	5	5	5	1	3	5	5	5	5	5	3	3	5	5	2	2	2	2	3	3	3	3	3	3	3	3	3	159	5	3.58824	3	3	3	3	3	0	0	5
612	606	1	1	1	2	2	1	4	4	4	4	4	2	3	4	4	4	4	4	4	4	4	4	4	4	2	3	3	3	4	3	4	4	4	4	4	176	4	3.58824	3.5	3.25	4	4	4	1	0	4
613	566	1	1	1	2	2	3	5	5	5	5	3	3	1	4	4	4	4	5	4	4	4	3	3	3	3	3	3	4	5	5	5	5	4	3	4	182	5	3.41176	4.75	3.5	4	4	3.5	1	0	5
614	167	2	2	5	2	2	2	4	4	4	4	3	2	3	3	4	4	4	4	4	4	4	4	4	4	4	4	4	4	4	4	4	4	4	4	4	183	4	3.70588	4	4	4	4	4	0	0	4
615	147	2	1	1	2	2	2	2	2	5	4	2	1	2	5	5	5	5	5	5	5	5	5	5	3	3	4	5	3	5	5	4	5	5	5	5	209	3.25	4.11765	4.25	4.75	5	5	5	0	0	4.5
616	1392	2	1	2	2	2	3	5	5	5	5	2	1	1	5	5	5	5	5	5	5	5	5	4	4	4	4	5	4	5	3	3	5	5	5	5	205	5	4.11765	3.75	5	5	3.6	4.5	0	0	5
617	74	2	1	1	2	2	2	5	5	5	5	3	1	2	5	5	5	5	5	5	5	5	5	5	5	5	5	5	5	5	5	5	5	5	5	5	226	5	4.47059	5	5	5	5	5	0	0	5
618	118	2	1	1	2	1	3	4	5	4	4	2	2	2	3	4	4	4	4	4	4	4	4	4	4	4	4	4	3	3	2	2	4	4	4	4	173	4.25	3.58824	2.5	4	4	3.4	4	0	1	4
619	167	2	1	1	1	1	3	4	4	4	3	3	2	3	4	4	4	4	4	4	4	4	4	4	3	3	4	3	4	4	4	4	4	4	4	4	172	3.75	3.58824	4	3.75	4	3	4	0	1	3.5
620	96	2	1	1	2	2	3	4	5	4	4	2	2	2	3	4	4	3	4	4	4	4	4	4	4	4	4	4	3	3	3	3	4	4	3	4	173	4.25	3.52941	3	3.75	3.75	3.6	4	0	0	4
621	72	2	1	1	2	2	2	5	5	5	5	3	3	3	3	3	3	3	3	3	3	3	3	3	3	3	3	3	3	3	3	3	3	3	3	3	149	5	3	3	3	3	3	3	0	0	5
622	147	2	2	3	1	1	3	4	4	3	3	3	3	3	3	3	3	3	3	3	3	3	3	3	2	3	2	2	3	3	3	4	3	3	3	3	143	3.5	2.82353	3.25	3	3	3.2	3	0	1	3
623	151	2	1	1	2	2	1	1	1	1	1	3	3	3	3	3	3	3	3	3	3	3	3	3	3	3	3	3	3	3	3	3	3	3	3	3	133	1	3	3	3	3	3	3	0	0	1
624	150	2	2	5	2	2	2	4	3	4	3	2	2	2	4	4	4	4	4	4	4	4	3	4	4	4	4	4	3	3	3	3	4	4	4	4	173	3.5	3.58824	3	3.5	4	4	4	0	0	3.5
625	227	1	1	1	2	1	3	5	5	3	3	2	4	3	3	3	3	3	4	4	4	4	3	3	3	3	1	3	3	4	4	3	4	4	4	4	159	4	3.11765	3.5	3.25	4	3.6	3.5	1	1	3
626	137	2	1	1	2	2	1	5	3	3	4	5	4	2	4	1	2	4	4	2	5	5	5	3	2	4	4	4	4	4	4	4	4	4	4	4	172	3.75	3.52941	4	4	4	2.4	4	0	0	3.5
627	90	2	2	5	2	2	2	5	5	4	4	3	3	3	3	3	3	3	3	3	3	3	3	3	3	3	3	3	3	3	3	3	3	3	3	3	149	4.5	3	3	3.5	3	3	3	0	0	4
628	91	2	1	1	2	2	2	4	3	4	4	2	2	2	4	4	4	4	4	3	4	4	4	4	4	4	4	4	3	4	4	4	4	4	4	4	179	3.75	3.58824	3.75	4	4	4	4	0	0	4
629	214	2	3	5	2	2	2	5	5	3	3	2	3	3	3	4	5	5	5	5	5	5	4	3	3	3	3	3	3	3	3	3	4	3	4	3	164	4	3.76471	3	3	3.5	3	3	0	0	3
630	151	2	2	5	2	1	3	4	5	4	3	3	2	2	4	4	4	4	4	5	5	5	4	4	4	3	4	4	4	4	4	4	4	4	4	4	185	4	3.82353	4	4	4	4	4	0	1	3.5
631	248	1	2	3	1	1	3	4	5	3	3	4	5	5	3	3	4	3	4	3	3	4	2	2	2	2	2	2	2	4	2	2	3	2	2	4	146	3.75	3.11765	2.5	3	2.75	2.8	3.25	1	1	3
632	142	2	1	1	2	2	3	4	4	4	3	2	2	2	3	4	3	4	3	4	4	4	3	3	3	3	4	3	4	4	3	3	4	4	3	4	161	3.75	3.17647	3.5	3	3.75	3	4	0	0	3.5
633	218	2	2	3	2	2	2	4	5	5	5	4	3	4	4	5	5	5	5	5	5	5	5	4	5	5	5	4	3	5	5	5	5	5	4	5	212	4.75	4.58824	4.5	5	4.75	2.8	5	0	0	5
634	103	2	1	1	2	2	1	4	4	4	4	4	4	4	4	4	4	4	4	4	4	4	4	4	4	4	4	4	4	4	4	4	4	4	4	4	179	4	4	4	4	4	2.2	4	0	0	4
635	94	2	1	1	2	2	3	5	5	5	5	3	3	3	3	5	5	5	5	5	5	5	5	5	5	5	5	5	3	3	3	3	4	4	4	4	188	5	4.52941	3	4	4	3	3	0	0	5
636	172	2	1	1	2	2	2	3	3	5	5	1	1	1	3	5	5	5	5	4	4	4	4	3	3	3	3	3	3	5	5	3	4	4	4	4	186	4	3.35294	4	4	4	5	5	0	0	5
637	104	2	1	1	2	2	2	5	3	5	5	1	1	1	3	5	5	5	5	5	5	5	5	3	3	3	5	5	3	3	5	3	5	5	5	5	207	4.5	3.82353	3.5	5	5	5	5	0	0	5
638	527	2	1	1	2	2	1	4	5	5	5	2	2	2	1	4	4	4	4	4	4	4	4	4	5	3	3	4	4	4	4	3	4	4	4	4	180	4.75	3.41176	3.75	4	4	4	4	0	0	5
639	76	1	2	2	2	2	1	3	4	4	4	3	2	2	3	4	4	4	4	4	4	4	4	4	4	4	3	4	3	4	4	4	4	4	4	3	170	3.75	3.58824	3.75	3.5	3.75	3.4	3.75	1	0	4
640	353	2	1	2	2	1	3	5	5	5	3	3	3	2	4	4	4	5	5	5	5	5	3	4	4	4	3	4	4	4	5	5	4	4	4	4	192	4.5	3.94118	4.5	4	4	4	4.25	0	1	4
641	150	2	3	5	2	1	4	4	4	4	4	2	2	2	4	4	4	4	4	4	4	4	4	4	4	4	4	4	4	4	4	4	4	4	4	4	179	4	3.64706	4	3.25	4	4	4	0	1	4
642	188	2	2	5	1	1	3	4	4	4	3	2	3	3	3	3	3	4	4	4	4	4	4	3	3	3	2	3	4	4	4	4	4	4	3	4	163	3.75	3.23529	4	2.75	3.75	3.2	4	0	1	3.5
643	104	2	2	5	2	2	2	2	4	4	4	4	4	4	4	4	4	4	4	4	4	4	4	4	4	4	4	4	4	4	4	4	4	4	4	4	186	3.5	4	4	4	4	4	4	0	0	4
644	172	1	1	2	2	1	2	2	1	3	3	2	3	3	3	4	3	4	5	3	4	5	3	3	1	1	1	1	3	5	4	3	5	5	5	5	165	2.25	2.88235	3.75	5	5	2.6	4	1	1	3
645	67	1	2	2	2	1	2	4	4	4	4	4	4	4	4	4	4	4	4	4	4	4	4	4	4	4	4	4	4	4	4	4	4	4	4	4	188	4	4	4	4	4	4	4	1	1	4
646	129	1	2	2	1	2	3	4	3	4	4	2	2	2	4	4	4	4	4	4	4	4	4	4	4	4	4	4	4	4	4	4	4	4	4	4	181	3.75	3.64706	4	4	4	4	4	1	0	4
647	104	2	1	2	2	2	2	5	5	4	4	2	1	2	4	4	4	4	4	4	4	4	4	4	4	4	4	4	4	4	4	4	4	4	4	4	182	4.5	3.58824	4	4	4	3.8	4	0	0	4
648	118	2	1	2	2	2	1	2	4	3	3	3	2	3	3	3	3	2	2	2	2	3	3	3	3	3	3	2	3	3	3	2	3	3	3	3	135	3	2.64706	2.75	3.5	3	2.8	3.25	0	0	3
649	64	1	2	2	1	2	3	4	3	4	4	2	2	2	4	4	4	4	4	4	4	4	4	4	4	4	4	4	4	4	4	4	4	4	4	4	181	3.75	3.64706	4	4	4	4	4	1	0	4
650	103	2	2	2	2	2	1	4	5	4	4	2	3	3	4	4	4	4	4	4	4	4	4	3	3	2	3	4	4	4	4	4	4	4	4	4	180	4.25	3.47059	4	4	4	4	4	0	0	4
651	255	2	2	2	1	1	2	4	4	4	4	3	3	2	4	4	3	4	4	4	4	4	4	4	3	3	3	4	4	4	4	4	4	4	4	4	174	4	3.52941	4	4	4	2.8	4	0	1	4
652	104	2	2	2	1	1	2	4	4	4	4	2	3	2	4	4	3	4	4	4	4	4	4	4	3	3	3	4	4	4	4	4	4	4	4	4	174	4	3.47059	4	4	4	3	4	0	1	4
653	192	2	2	2	2	1	3	5	5	5	5	5	5	5	5	5	5	5	5	5	5	5	5	5	5	5	5	5	5	5	5	5	5	5	5	5	235	5	5	5	5	5	5	5	0	1	5
654	189	1	1	2	2	2	1	5	5	5	3	3	3	3	3	3	3	5	5	4	5	5	5	5	5	3	2	3	3	5	3	5	5	4	3	5	172	4.5	3.82353	4	4	4.25	1.2	3	1	0	4
655	76	1	2	2	2	2	1	5	5	5	5	1	1	1	5	5	5	5	5	5	5	5	5	5	5	5	5	5	5	5	5	3	5	5	5	5	218	5	4.29412	4.5	5	5	5	4.25	1	0	5
656	57	2	1	2	1	1	2	4	4	4	4	4	3	3	3	3	3	3	3	3	3	3	3	4	4	4	4	4	4	3	4	4	4	3	4	3	167	4	3.35294	3.75	3.5	3.5	3.4	4	0	1	4
657	61	1	1	2	2	1	2	4	4	4	4	4	4	4	4	4	4	4	4	4	4	4	4	4	4	4	4	4	4	4	4	4	4	4	4	4	188	4	4	4	4	4	4	4	1	1	4
658	258	2	2	2	2	2	3	3	5	5	3	4	2	2	4	4	3	4	4	5	4	4	4	4	4	3	3	4	4	4	4	4	5	5	5	5	187	4	3.64706	4	5	5	2.8	4.5	0	0	4
659	80	1	1	2	2	2	1	3	3	5	3	5	3	3	3	4	3	3	1	2	4	2	3	4	3	3	4	3	3	5	4	3	3	3	3	3	149	3.5	3.11765	3.75	3	3	3	3.5	1	0	4
660	333	2	2	5	1	2	1	5	5	5	5	3	2	2	5	5	4	4	5	5	5	5	5	4	2	3	2	3	3	5	5	4	5	5	3	4	202	5	3.76471	4.25	4.5	4.25	4.2	5	0	0	5
661	621	2	2	3	2	1	2	5	5	3	3	2	2	2	4	4	4	4	4	4	4	4	4	3	2	3	3	4	4	4	3	4	4	3	3	4	168	4	3.35294	3.75	3	3.5	4	4	0	1	3
